# Supplementary material for: 2,3-Diamino­pyridinium 3-chloro­benzo­ate–3-chloro­benzoic acid (1/1)
Source: Acta Crystallogr Sect E Struct Rep Online. 2011 Nov 30;67(Pt 12):o3498. doi: 10.1107/S1600536811050422 (PMC3239122; doi:10.1107/S1600536811050422)
Supplement: Supplementary file 2 [file e-67-o3498-Isup2.hkl]

#
# h,k,l, Fc-squared, Fo-squared, sigma(Fo-squared) and status flag
#
data_I
_shelx_title ' goh7m in Pccn  (100K)'
_shelx_refln_list_code          4
_shelx_F_calc_maximum      530.71
_exptl_crystal_F_000      1744.00
_reflns_d_resolution_high  0.7087
 
loop_
 _symmetry_equiv_pos_as_xyz
 'x, y, z'
 '-x+1/2, -y+1/2, z'
 '-x, y+1/2, -z+1/2'
 'x+1/2, -y, -z+1/2'
 '-x, -y, -z'
 'x-1/2, y-1/2, -z'
 'x, -y-1/2, z-1/2'
 '-x-1/2, y, z-1/2'
 
_cell_length_a    33.3187
_cell_length_b     8.6628
_cell_length_c    13.1811
_cell_angle_alpha  90.000
_cell_angle_beta   90.000
_cell_angle_gamma  90.000
 
_shelx_F_squared_multiplier     1.000
 
loop_
 _refln_index_h
 _refln_index_k
 _refln_index_l
 _refln_F_squared_calc
 _refln_F_squared_meas
 _refln_F_squared_sigma
 _refln_observed_status
   6   0   0       21.61        1.69     18.06 o
   8   0   0      350.01      391.04     43.20 o
  10   0   0     5907.35     5879.50    102.33 o
  12   0   0      801.77      762.05     58.40 o
  14   0   0      492.62      671.65     53.36 o
  16   0   0     1098.34     1137.00     61.95 o
  18   0   0      295.23      437.11     64.20 o
  20   0   0    19391.07    19211.19    272.19 o
  22   0   0     8778.58     9017.68    179.23 o
  24   0   0     8977.99     9288.95    189.32 o
  26   0   0     2169.23     2168.49    160.14 o
  28   0   0     1392.38     1413.79    174.47 o
  30   0   0       74.69       20.16     84.02 o
  32   0   0     7077.34     7364.40    333.37 o
  34   0   0     3586.53     3495.24    237.26 o
  36   0   0    14167.81    14115.04    497.75 o
  38   0   0     3665.97     3493.45    256.76 o
  40   0   0        3.14      -18.38     90.75 o
  42   0   0       37.45      135.95    110.56 o
  44   0   0     3254.67     3504.21    290.19 o
  46   0   0      930.60     1215.24    221.67 o
   1   1   0        9.43       32.59     11.10 o
   5   1   0      157.84      357.78     21.44 o
   7   1   0     1459.64     1201.55     45.01 o
   9   1   0       43.22       34.94     18.88 o
  11   1   0      352.76      435.95     30.44 o
  13   1   0     5408.57     5583.35     92.52 o
  15   1   0     3254.77     3236.33     84.68 o
  17   1   0     1053.36      845.27     76.32 o
  19   1   0       26.18       -2.57     18.06 o
  21   1   0     1189.45     1018.44     49.82 o
  23   1   0     7117.70     7043.03    115.60 o
  25   1   0        1.74       19.93     25.77 o
  27   1   0    12191.68    12204.52    206.34 o
  29   1   0     4699.92     5069.24    188.10 o
  31   1   0     3555.06     3497.86    160.75 o
  33   1   0     1383.64     1441.34    136.02 o
  35   1   0     1890.39     2156.30    154.43 o
  37   1   0      914.95      797.21    112.19 o
  39   1   0      880.56      929.35    133.64 o
  41   1   0       31.47      124.89     77.25 o
  43   1   0        3.59       23.74     74.22 o
  45   1   0        7.85      -39.75     67.36 o
   0   2   0     7532.18     7194.70    117.89 o
   2   2   0      228.31       60.29     36.28 o
   4   2   0    48299.05    50146.64    400.08 o
   6   2   0   281650.28   278880.56   6462.67 o
   8   2   0     5641.66     5406.37     74.03 o
  10   2   0     1602.07     1477.37     44.76 o
  12   2   0       22.32       47.83     23.56 o
  14   2   0      964.00      865.63     41.66 o
  16   2   0     7877.68     7855.89    113.69 o
  18   2   0     4520.04     4515.36    107.20 o
  20   2   0      151.65      145.98     29.93 o
  22   2   0       96.06       93.20     34.58 o
  24   2   0     1931.49     1832.57     75.31 o
  26   2   0     8737.17     8257.14    136.22 o
  28   2   0     8873.59     9164.67    221.43 o
  30   2   0    11301.94    11149.66    277.55 o
  32   2   0      357.84      341.93     75.00 o
  34   2   0      129.93       51.13     56.91 o
  36   2   0       53.96       -1.34     77.28 o
  38   2   0        0.50      -18.42     59.34 o
  40   2   0       82.34      131.21     69.55 o
  42   2   0      646.88      552.28     97.52 o
  44   2   0      492.29      426.54     92.34 o
  46   2   0        5.09        6.00     67.46 o
   1   3   0     1064.31      663.89     36.80 o
   3   3   0    18423.58    19405.15    174.63 o
   5   3   0     1227.18      839.72     67.08 o
   7   3   0     7935.04     8108.62    121.06 o
   9   3   0     8074.16     7612.36     96.34 o
  11   3   0      176.44      101.14     30.49 o
  13   3   0        1.53       11.96     19.60 o
  15   3   0       73.72       30.92     18.27 o
  17   3   0     4019.32     3942.61     83.59 o
  19   3   0       23.97      -14.36     18.16 o
  21   3   0     8442.59     7540.93    127.40 o
  23   3   0     3000.32     2855.47     82.40 o
  25   3   0     1980.44     2055.10    137.33 o
  27   3   0     2893.96     2793.41    180.50 o
  29   3   0       91.38      112.97     56.85 o
  31   3   0     2154.00     1918.75    106.11 o
  33   3   0        5.19       -4.18     45.47 o
  35   3   0     3173.68     2944.45    139.46 o
  37   3   0       96.13       57.94     54.41 o
  39   3   0     3290.35     2984.03    148.54 o
  41   3   0      790.39      783.12    115.61 o
  43   3   0      462.33      553.74    117.17 o
  45   3   0      826.47      849.18    114.26 o
   0   4   0     1264.97     1096.52     62.73 o
   2   4   0     7396.95     7140.17     95.19 o
   4   4   0     2136.65     2199.59     57.05 o
   6   4   0     1239.77     1645.00     54.81 o
   8   4   0     5210.30     5308.18    105.47 o
  10   4   0     3711.29     3892.31     69.17 o
  12   4   0    14314.16    15155.50    163.50 o
  14   4   0     3583.61     3551.52     76.70 o
  16   4   0      416.24      401.76     37.27 o
  18   4   0     1888.43     2037.62     86.49 o
  20   4   0        0.15       18.01     24.78 o
  22   4   0     9529.02     8361.71    193.63 o
  24   4   0    10264.97     9991.26    202.64 o
  26   4   0      178.04      182.91     56.61 o
  28   4   0        1.14      -22.71     39.59 o
  30   4   0      287.73      195.47     56.04 o
  32   4   0      534.68      518.92     79.39 o
  34   4   0      256.95      181.10     60.36 o
  36   4   0      247.36      334.84     71.43 o
  38   4   0       65.29       80.12     88.89 o
  40   4   0        0.33      -72.08    133.92 o
  42   4   0       62.51      -61.45     61.45 o
  44   4   0       24.80      159.77     99.65 o
   1   5   0     5785.52     5625.08    158.28 o
   3   5   0      763.81     1046.25     51.40 o
   5   5   0     7995.83     7648.79    117.28 o
   7   5   0      258.78      165.91     26.97 o
   9   5   0    10524.26    10864.62    151.91 o
  11   5   0      513.88      450.07     46.58 o
  13   5   0      441.57      379.20     49.66 o
  15   5   0     1079.62     1092.86     73.37 o
  17   5   0     4354.92     4175.47    116.66 o
  19   5   0       78.42       58.53     34.50 o
  21   5   0     1325.60     1247.19     77.30 o
  23   5   0      330.62      241.05     45.40 o
  25   5   0     4052.40     3964.52    174.79 o
  27   5   0      715.28      705.32    104.48 o
  29   5   0        0.96       89.46     85.28 o
  31   5   0       14.61      177.75     84.85 o
  33   5   0      167.29      262.45     88.34 o
  35   5   0       73.74       52.80     75.79 o
  37   5   0       19.16       35.68     77.38 o
  39   5   0     2168.07     2303.83    206.36 o
  41   5   0      294.76      278.20    111.90 o
   0   6   0      761.46      867.54    135.71 o
   2   6   0        5.03      -49.33     49.33 o
   4   6   0        5.02      -13.83     17.40 o
   6   6   0      733.85      848.38     88.46 o
   8   6   0      458.08      478.94     44.27 o
  10   6   0     5423.51     5456.67    113.53 o
  12   6   0     3165.60     3190.46     91.67 o
  14   6   0     2261.50     2215.54     94.03 o
  16   6   0     1856.47     1831.42     87.27 o
  18   6   0     1665.76     1460.48     80.93 o
  20   6   0     2585.15     2315.28     97.91 o
  22   6   0      460.11      501.48     59.78 o
  24   6   0      398.55      328.04     54.35 o
  26   6   0       33.66       91.12    100.94 o
  28   6   0      378.20      437.94     97.29 o
  30   6   0      946.67      847.72    120.89 o
  32   6   0       16.09      151.97     96.17 o
  34   6   0       34.06      -67.68     67.68 o
  36   6   0      158.14      129.68     95.58 o
  38   6   0        7.13      118.84     99.03 o
  40   6   0      227.47      276.06    277.68 o
   1   7   0     5576.83     5120.43    195.41 o
   3   7   0      804.61      829.39    107.89 o
   5   7   0     2901.35     2911.21    159.73 o
   7   7   0     1801.51     1981.70    133.57 o
   9   7   0      175.19      134.12     42.22 o
  11   7   0      568.83      667.18     69.04 o
  13   7   0      198.37      248.99     45.02 o
  15   7   0     3715.97     3706.92    157.84 o
  17   7   0      962.33     1118.56     83.83 o
  19   7   0      337.21      405.20     57.51 o
  21   7   0     1020.62     1221.55     92.47 o
  23   7   0      961.76     1186.23     93.14 o
  25   7   0       17.39      220.91     91.44 o
  27   7   0       93.70      205.63     72.10 o
  29   7   0        3.63      -20.19     65.70 o
  31   7   0      478.49      515.03    108.49 o
  33   7   0      522.06      308.07    104.41 o
  35   7   0       53.10      107.11     82.51 o
  37   7   0       30.52       -8.12     85.42 o
   0   8   0     6257.10     6362.90    312.20 o
   2   8   0      717.46      579.73     88.73 o
   4   8   0     1190.92     1196.23    119.99 o
   6   8   0        1.90       13.24     49.52 o
   8   8   0      264.00      190.65     65.38 o
  10   8   0       43.83      108.98     67.71 o
  12   8   0     3720.62     3367.82    269.40 o
  14   8   0     5023.04     5240.12    197.97 o
  16   8   0      309.16      281.33     64.67 o
  18   8   0     3019.46     3103.08    157.86 o
  20   8   0     1604.69     1842.52    315.80 o
  22   8   0     5093.21     5256.56    256.75 o
  24   8   0     1224.61     1297.24    211.80 o
  26   8   0        1.41      199.19    141.20 o
  28   8   0      271.16       27.38    247.88 o
  30   8   0      396.82      373.24    121.10 o
  32   8   0      431.51      408.13    151.95 o
  34   8   0      169.94       72.67     84.22 o
   1   9   0      418.57      333.77    125.75 o
   3   9   0       61.35      -14.27     58.06 o
   5   9   0      254.54      261.38     79.85 o
   7   9   0      260.62      391.75     93.69 o
   9   9   0      236.43      247.90     90.82 o
  11   9   0      415.42      391.24     95.96 o
  13   9   0       45.79       77.71    105.22 o
  15   9   0      358.39      460.58    133.31 o
  17   9   0     1057.88     1097.81    188.57 o
  19   9   0      185.87      118.69    118.84 o
  21   9   0        0.06       88.08    121.52 o
  23   9   0      118.71      266.45    141.57 o
  25   9   0       45.53      334.80    163.22 o
  27   9   0       58.63      175.61    130.52 o
  29   9   0      323.92      268.46    155.60 o
  31   9   0       56.73       63.94    142.50 o
   0  10   0      144.69       20.86     91.87 o
   2  10   0        3.81       20.46    103.54 o
   4  10   0      482.95      641.36    146.06 o
   6  10   0     5049.98     4759.37    217.49 o
   8  10   0     1491.26     1364.61    144.02 o
  10  10   0     1259.66     1194.60    143.40 o
  12  10   0       40.01       71.94     81.27 o
  14  10   0     1332.61     1758.00    230.66 o
  16  10   0      790.92      855.66    184.58 o
  18  10   0       37.99      -34.97    123.90 o
  20  10   0      171.59      237.18    137.24 o
  22  10   0      519.88      676.77    181.43 o
  24  10   0       14.07      -35.67    112.48 o
  26  10   0     1210.41     1564.35    245.88 o
   1  11   0        6.70      185.83     94.40 o
   3  11   0       19.64      -17.66     88.12 o
   5  11   0      899.43      914.65    145.93 o
   7  11   0      243.63      134.11     92.88 o
   9  11   0      347.38      270.95    174.18 o
  11  11   0      194.05       99.47    123.35 o
  13  11   0       13.10       35.91    105.38 o
  15  11   0       21.41      207.30    130.92 o
  17  11   0      778.79      656.86    181.26 o
  19  11   0      266.74       68.77    142.57 o
   0  12   0     1691.10     1642.72    251.39 o
   2  12   0     1095.49     1296.21    163.74 o
   4  12   0      376.71      456.08    271.24 o
   6  12   0       66.23       69.83    190.93 o
   8  12   0      125.30       76.12     91.72 o
   1   1   1      308.52      470.41     30.08 o
   2   1   1     3490.21     3481.48     59.84 o
   3   1   1     5851.34     5744.06     72.34 o
   4   1   1     3594.56     3973.07     41.67 o
   5   1   1     2414.34     2646.82     44.67 o
   6   1   1     1655.05     1307.07     27.48 o
   7   1   1     2696.07     2764.90     54.81 o
   8   1   1     2458.89     2894.52     57.73 o
   9   1   1    11476.05    12151.79    136.04 o
  10   1   1     2243.09     2071.53     53.32 o
  11   1   1    12699.13    12216.61    197.35 o
  12   1   1     7434.25     7119.03     71.95 o
  13   1   1     1839.90     1894.19     39.13 o
  14   1   1      378.48      625.30     26.63 o
  15   1   1     2283.23     2456.32     45.57 o
  16   1   1     3603.24     3228.69     49.95 o
  17   1   1      162.97      141.21     16.83 o
  18   1   1      396.30      482.53     26.04 o
  19   1   1       60.01       59.88     16.44 o
  20   1   1      123.44      160.21     18.34 o
  21   1   1       36.43       43.07     15.27 o
  22   1   1        0.90       -0.98     15.59 o
  23   1   1      691.01      698.41     33.54 o
  24   1   1      267.24      285.19     24.52 o
  25   1   1       45.33       29.85     21.28 o
  26   1   1      711.29      666.13     39.97 o
  27   1   1      155.65      239.57     37.24 o
  28   1   1     7219.03     6969.71    111.44 o
  29   1   1       97.02      235.19     38.83 o
  30   1   1       32.66       35.82     31.82 o
  31   1   1     3025.45     2991.65    108.25 o
  32   1   1     3904.59     3951.93    123.56 o
  33   1   1      975.71     1098.90     84.15 o
  34   1   1     1954.64     1978.11     98.54 o
  35   1   1     2885.52     3053.35    118.00 o
  36   1   1      272.00      218.49     56.89 o
  37   1   1      198.69      186.56     53.99 o
  38   1   1      450.97      558.01     93.91 o
  39   1   1       60.89       48.54     45.97 o
  40   1   1        0.26      -10.64     45.33 o
  41   1   1       93.12      107.48     53.26 o
  42   1   1      128.45      161.61     59.74 o
  43   1   1      101.30       84.72     56.06 o
  44   1   1       14.11       -0.45     49.98 o
  45   1   1      111.70       74.67     54.82 o
  46   1   1        3.53       42.50     52.31 o
   1   2   1     4128.15     3931.09     49.66 o
   2   2   1    18626.40    19423.39    135.79 o
   3   2   1     3607.67     4061.99     55.97 o
   4   2   1    12505.37    13663.43     89.08 o
   5   2   1    93363.27    99821.24    484.12 o
   6   2   1    41368.97    46686.32    255.83 o
   7   2   1    13407.59    14436.93     93.89 o
   8   2   1    13413.02    13365.54     96.34 o
   9   2   1     1691.29     2083.04     34.90 o
  10   2   1     9697.30     9102.94     81.26 o
  11   2   1     4284.15     4338.93     53.34 o
  12   2   1     1097.16      887.81     28.75 o
  13   2   1      883.35      866.70     31.13 o
  14   2   1      858.49      632.98     27.26 o
  15   2   1     3971.21     4090.10     70.69 o
  16   2   1      661.74      704.18     28.33 o
  17   2   1       97.22      167.70     18.03 o
  18   2   1     4082.60     4403.80     96.13 o
  19   2   1     1310.21     1272.71     42.04 o
  20   2   1       99.96      153.68     19.81 o
  21   2   1      274.68      349.64     31.14 o
  22   2   1      464.65      505.20     32.98 o
  23   2   1       10.46       -9.71     16.23 o
  24   2   1      134.90      106.49     26.41 o
  25   2   1        0.08      -13.73     22.05 o
  26   2   1     2551.25     2630.45     66.41 o
  27   2   1      318.86      332.77     34.45 o
  28   2   1        0.94      -11.14     23.60 o
  29   2   1     1156.16     1177.53     68.37 o
  30   2   1     4757.75     4583.63    137.99 o
  31   2   1       44.76       42.30     31.15 o
  32   2   1      120.86      138.33     46.46 o
  33   2   1     1049.50     1060.71     77.03 o
  34   2   1     2205.90     2085.30     90.25 o
  35   2   1       16.91       12.03     49.39 o
  36   2   1      350.45      382.83     58.27 o
  37   2   1      573.25      671.66     64.10 o
  38   2   1        2.20        4.20     38.46 o
  39   2   1     1214.01     1236.24     98.00 o
  40   2   1       27.85      -24.59     58.21 o
  41   2   1      921.08      839.62     75.85 o
  42   2   1      169.58      103.49     50.07 o
  43   2   1       30.79        0.88     59.48 o
  44   2   1      104.31       49.34     62.88 o
  45   2   1        0.39      -22.85     44.61 o
  46   2   1      196.73      165.09     55.59 o
   1   3   1      331.88      360.01     24.42 o
   2   3   1     3487.20     3581.94     44.58 o
   3   3   1       77.37      137.93     14.08 o
   4   3   1     2779.19     2843.81     39.70 o
   5   3   1    30741.57    31928.40    199.69 o
   6   3   1    13039.00    13791.25    108.78 o
   7   3   1      680.58      957.52     33.41 o
   8   3   1     2746.14     3783.91     51.03 o
   9   3   1     2000.42     2356.53     35.69 o
  10   3   1      258.91      303.58     21.24 o
  11   3   1     4476.53     4899.72     57.94 o
  12   3   1      255.85      138.88     15.70 o
  13   3   1     1566.46     1718.05     36.40 o
  14   3   1      470.00      526.72     25.24 o
  15   3   1     6222.79     6285.67     72.26 o
  16   3   1      348.38      271.70     21.51 o
  17   3   1     4098.72     3868.18     59.03 o
  18   3   1        1.20      -12.77     12.77 o
  19   3   1      420.77      468.67     28.73 o
  20   3   1        4.54        5.41     18.00 o
  21   3   1     4167.88     3965.55     65.41 o
  22   3   1     3254.32     3245.44     78.55 o
  23   3   1     1954.32     1956.15     50.82 o
  24   3   1       10.25        1.17     25.09 o
  25   3   1     2303.81     2276.14     66.25 o
  26   3   1      245.20      260.52     35.37 o
  27   3   1      636.94      596.56     44.24 o
  28   3   1      115.57       83.98     33.89 o
  29   3   1     2746.42     2589.77     87.73 o
  30   3   1       27.00       24.81     16.06 o
  31   3   1      360.75      387.70     41.31 o
  32   3   1       13.49       37.18     28.19 o
  33   3   1        1.03        2.00     35.49 o
  34   3   1      245.03      355.20     60.21 o
  35   3   1       79.87       35.25     38.44 o
  36   3   1      433.95      482.13     55.79 o
  37   3   1      515.17      516.27     56.32 o
  38   3   1     2244.84     2503.90     98.36 o
  39   3   1       19.06       82.19     41.94 o
  40   3   1       14.16      -44.75     44.75 o
  41   3   1     2046.54     2087.84    104.88 o
  42   3   1      201.52      215.96     49.36 o
  43   3   1       44.86       70.04     42.13 o
  44   3   1       76.90       55.19     45.35 o
  45   3   1      182.69       95.14     49.64 o
   1   4   1     2560.81     2473.01     63.59 o
   2   4   1     6220.80     5707.18     66.82 o
   3   4   1      509.18      455.77     23.91 o
   4   4   1    12137.64    11706.03     98.09 o
   5   4   1      117.97      104.85     16.46 o
   6   4   1      836.71      725.86     28.61 o
   7   4   1     4013.03     3942.67     56.27 o
   8   4   1       97.75      111.02     15.43 o
   9   4   1     3702.51     3756.65     51.23 o
  10   4   1      491.68      526.28     22.22 o
  11   4   1    48525.53    50190.16    359.17 o
  12   4   1     8690.80    10051.64     90.42 o
  13   4   1      150.11      221.54     19.52 o
  14   4   1     1606.63     1636.70     40.15 o
  15   4   1     1249.17     1144.56     34.55 o
  16   4   1     3601.93     3473.43     56.99 o
  17   4   1     2992.01     2835.54     55.08 o
  18   4   1     6134.29     5806.73     76.76 o
  19   4   1       10.84       20.99     16.22 o
  20   4   1     1955.49     1991.88     49.01 o
  21   4   1     2105.55     2032.45     50.11 o
  22   4   1      162.23      169.42     30.04 o
  23   4   1     1595.95     1664.67     71.31 o
  24   4   1     6423.91     6346.10    101.34 o
  25   4   1     3729.59     3621.73     78.17 o
  26   4   1       16.22       42.15     23.53 o
  27   4   1     2544.28     2496.86     78.51 o
  28   4   1     1634.17     1482.21     70.95 o
  29   4   1       20.18        6.31     31.65 o
  30   4   1        0.22       36.91     30.93 o
  31   4   1       34.55       14.86     33.51 o
  32   4   1      105.07       61.14     41.84 o
  33   4   1     1285.63     1527.79     79.76 o
  34   4   1       48.24       -9.42     32.87 o
  35   4   1      260.34      272.07     46.48 o
  36   4   1      565.29      540.89     57.48 o
  37   4   1      114.22      120.55     46.10 o
  38   4   1      386.34      294.81     50.43 o
  39   4   1      215.43      109.99     45.45 o
  40   4   1      773.92      605.96    148.99 o
  41   4   1      159.06       70.72     31.77 o
  42   4   1      794.64      669.39     94.16 o
  43   4   1      792.96      850.50    104.23 o
  44   4   1       10.27       48.53     63.30 o
   1   5   1     9507.83     9928.27    132.38 o
   2   5   1       16.88        2.20      8.70 o
   3   5   1      273.76      343.94     28.64 o
   4   5   1      201.44      267.55     29.86 o
   5   5   1     3974.41     3963.92     68.71 o
   6   5   1       11.36       27.47     17.41 o
   7   5   1      569.63      684.52     30.63 o
   8   5   1     2816.41     2948.87     53.92 o
   9   5   1       97.98       62.15     15.93 o
  10   5   1      524.54      637.27     33.10 o
  11   5   1     5913.97     5545.17     81.54 o
  12   5   1       24.13       -6.93     12.89 o
  13   5   1     1136.63     1093.25     48.94 o
  14   5   1      471.20      466.65     35.12 o
  15   5   1      143.56      107.16     21.25 o
  16   5   1     1775.64     1878.16     57.30 o
  17   5   1     4315.67     4524.43     85.96 o
  18   5   1      847.21      983.14     51.33 o
  19   5   1     3924.75     3691.72     83.80 o
  20   5   1      258.15      361.08     36.17 o
  21   5   1     2526.36     2488.25     69.89 o
  22   5   1       12.98       -0.97     18.93 o
  23   5   1      116.16       95.55     31.04 o
  24   5   1      335.97      353.56     44.33 o
  25   5   1      812.74      940.40     63.23 o
  26   5   1      180.19      258.09     42.15 o
  27   5   1      137.75      150.84     50.11 o
  28   5   1      192.79      240.69     55.81 o
  29   5   1       21.36      101.57     47.25 o
  30   5   1       19.51      184.01     78.31 o
  31   5   1       70.84      136.14     56.17 o
  32   5   1      492.51      496.59     72.41 o
  33   5   1      966.07     1021.06     95.79 o
  34   5   1        3.96      -42.67     42.67 o
  35   5   1     1017.08     1053.38    130.86 o
  36   5   1       12.85       67.41     48.67 o
  37   5   1      116.88      208.69     92.67 o
  38   5   1      854.90     1015.40    106.44 o
  39   5   1       72.98       58.79     81.28 o
  40   5   1      316.45      747.41    146.91 o
  41   5   1      626.06      798.83     98.96 o
  42   5   1       27.44       10.46     72.01 o
   1   6   1      128.16      129.57     32.01 o
   2   6   1      558.28      548.88     46.85 o
   3   6   1      122.41      193.25     22.45 o
   4   6   1     2847.79     2781.36     57.35 o
   5   6   1     3571.09     3707.68     72.96 o
   6   6   1      438.01      439.44     31.49 o
   7   6   1     1624.84     1543.17     49.52 o
   8   6   1      653.18      591.82     35.12 o
   9   6   1       82.63       68.30     21.10 o
  10   6   1     4126.50     4069.00     69.74 o
  11   6   1     1749.89     1665.75     48.47 o
  12   6   1     3940.18     3828.37     74.00 o
  13   6   1     1548.63     1577.65     52.95 o
  14   6   1     2614.69     2602.73     74.40 o
  15   6   1     4239.10     4254.18     87.06 o
  16   6   1       49.69       50.13     23.41 o
  17   6   1    13272.10    12662.83    158.25 o
  18   6   1     4823.83     4902.74     96.27 o
  19   6   1     3016.25     3270.34     80.76 o
  20   6   1        3.54       -7.11     24.21 o
  21   6   1        0.04       29.30     20.85 o
  22   6   1        7.28       29.99     19.41 o
  23   6   1        9.74       24.06     28.24 o
  24   6   1      469.52      469.83     50.38 o
  25   6   1       30.11       -9.08     33.65 o
  26   6   1       85.75      121.03     47.55 o
  27   6   1       51.88      102.84     54.41 o
  28   6   1      173.84       78.55     52.65 o
  29   6   1      557.19      520.16     70.86 o
  30   6   1     1038.11     1139.24     94.35 o
  31   6   1       27.03      -44.43     44.43 o
  32   6   1      668.02      805.69     86.52 o
  33   6   1     1386.43     1457.94    112.83 o
  34   6   1      457.95      331.28    139.76 o
  35   6   1       38.39      -41.48     54.55 o
  36   6   1      702.70      845.49     96.59 o
  37   6   1      575.11      543.57     84.63 o
  38   6   1        9.66       18.92     58.26 o
  39   6   1      447.42      605.37    134.17 o
  40   6   1       76.53      150.42     70.53 o
   1   7   1       57.43       25.96     51.47 o
   2   7   1       24.62      -13.31     38.69 o
   3   7   1       48.23       52.21     30.07 o
   4   7   1        0.09       -7.20     20.04 o
   5   7   1      836.17      813.19     62.46 o
   6   7   1      712.67      691.90     77.65 o
   7   7   1      144.06       68.79     34.40 o
   8   7   1        2.33      -18.27     20.49 o
   9   7   1      248.13      249.04     45.92 o
  10   7   1     1546.70     1632.59     83.68 o
  11   7   1     4012.97     4045.72    154.85 o
  12   7   1      699.57      680.05     52.61 o
  13   7   1     1139.45     1143.43     52.42 o
  14   7   1     1296.93     1250.08     61.63 o
  15   7   1       76.57       63.96     28.00 o
  16   7   1      670.94      843.62     57.23 o
  17   7   1      242.48      202.22     31.76 o
  18   7   1     1172.54     1160.23     61.38 o
  19   7   1      890.65      933.10     57.01 o
  20   7   1     1075.15     1113.73     61.84 o
  21   7   1      637.16      630.09     49.17 o
  22   7   1       56.38       40.92     29.87 o
  23   7   1       27.78       18.11     32.66 o
  24   7   1       10.13       38.42     34.22 o
  25   7   1      114.79      121.29     37.90 o
  26   7   1      204.48      241.22     80.07 o
  27   7   1      204.19      144.42     51.68 o
  28   7   1      232.91      304.99     57.41 o
  29   7   1       65.08        7.90     47.39 o
  30   7   1      136.40      202.27     62.64 o
  31   7   1       64.60      110.52     52.58 o
  32   7   1      732.60      676.52     83.61 o
  33   7   1       67.46       54.28     58.79 o
  34   7   1      239.52      131.30     60.26 o
  35   7   1     1211.01     1138.35    103.99 o
  36   7   1       34.75       19.06     56.88 o
  37   7   1      124.05      111.85     63.78 o
  38   7   1        7.74       45.01     68.82 o
   1   8   1      169.13       98.12     42.41 o
   2   8   1       37.64       45.51     38.89 o
   3   8   1      561.81      541.31     61.02 o
   4   8   1      977.21     1043.31     77.35 o
   5   8   1      103.14       91.73     40.82 o
   6   8   1      467.65      441.18     64.87 o
   7   8   1       21.35       30.85     31.19 o
   8   8   1      128.34      118.06     35.59 o
   9   8   1      373.22      372.40     48.01 o
  10   8   1        2.53      -18.02     27.41 o
  11   8   1     1345.98     1352.94     88.65 o
  12   8   1       63.30       48.13     38.43 o
  13   8   1     3725.09     3640.24    137.95 o
  14   8   1        0.22       -0.22     36.91 o
  15   8   1       20.68      -12.75     45.70 o
  16   8   1      375.99      422.22     64.01 o
  17   8   1      103.61       57.10     42.93 o
  18   8   1       11.83       37.21     45.37 o
  19   8   1      241.71      318.61     63.94 o
  20   8   1     1111.15     1241.46    106.89 o
  21   8   1     1015.81      790.77     87.92 o
  22   8   1       90.91      194.64     51.40 o
  23   8   1      208.67      160.81     77.54 o
  24   8   1      991.84     1053.70     99.25 o
  25   8   1       27.60      151.51     82.73 o
  26   8   1      483.10      603.56    125.49 o
  27   8   1      275.61      103.93    101.30 o
  28   8   1       43.46       34.62     57.19 o
  29   8   1       12.89      -33.35     56.30 o
  30   8   1      677.83      273.92    128.74 o
  31   8   1       31.27      -50.75     52.59 o
  32   8   1        0.26      -20.27     49.74 o
  33   8   1      351.86      267.05     68.44 o
  34   8   1        1.79      -21.27     61.47 o
  35   8   1       58.89      135.34     64.39 o
   1   9   1      668.46      561.19     68.17 o
   2   9   1       31.19       56.84     45.42 o
   3   9   1       31.32      150.38     48.12 o
   4   9   1       19.49       17.45     41.18 o
   5   9   1      234.07      303.62     58.24 o
   6   9   1     2144.70     2314.21    113.27 o
   7   9   1     1072.83     1050.20    132.54 o
   8   9   1      174.98      122.22     58.97 o
   9   9   1      236.97      210.44     60.46 o
  10   9   1     1242.47     1231.85     94.17 o
  11   9   1      132.86      103.27     67.19 o
  12   9   1       35.10       19.79     57.99 o
  13   9   1       27.22       60.06     37.30 o
  14   9   1       70.60       99.00     43.99 o
  15   9   1      398.42      322.86     63.88 o
  16   9   1       21.93      101.95     46.81 o
  17   9   1      271.54      197.23     61.83 o
  18   9   1       96.85       75.05     42.02 o
  19   9   1       80.49       28.92     58.72 o
  20   9   1      265.64      307.71    122.82 o
  21   9   1      368.46      380.37    188.63 o
  22   9   1        4.97        0.74     40.09 o
  23   9   1       59.78       86.05     61.69 o
  24   9   1       12.76      -38.40     82.90 o
  25   9   1       65.91      105.70     93.45 o
  26   9   1        9.35       61.13     82.81 o
  27   9   1      105.03      213.45    100.64 o
  28   9   1      534.90      442.00    116.46 o
  29   9   1      365.79      545.19    123.88 o
  30   9   1       12.59      -56.32     85.62 o
  31   9   1      267.37      413.45    123.94 o
   1  10   1       64.48       35.18     50.11 o
   2  10   1       28.79       44.61     50.72 o
   3  10   1        0.80      -22.09     50.01 o
   4  10   1       15.19       69.92     50.84 o
   5  10   1       17.70      -22.44     52.09 o
   6  10   1        6.56      112.05     53.39 o
   7  10   1      388.69      432.02     78.23 o
   8  10   1       45.40        4.45     53.16 o
   9  10   1     1077.15      974.62     92.38 o
  10  10   1       15.35       18.87     76.99 o
  11  10   1       87.32      -59.67     59.67 o
  12  10   1      189.22       50.64     65.99 o
  13  10   1       27.31      132.34     65.15 o
  14  10   1       92.23      270.33     93.45 o
  15  10   1        7.20      -45.48     83.23 o
  16  10   1       67.94      -54.59     71.66 o
  17  10   1       13.32      -17.55    177.11 o
  18  10   1       20.07      144.80    173.19 o
  19  10   1       34.06      -66.62    162.00 o
  20  10   1      343.40      310.06     96.56 o
  21  10   1      724.98      733.00    126.59 o
  22  10   1       67.41      111.31     89.83 o
  23  10   1      269.85      372.18    108.50 o
  24  10   1      524.68      532.64    117.14 o
  25  10   1       85.90      260.21    179.42 o
  26  10   1      147.02      337.48    114.34 o
   1  11   1      108.45       34.91     81.10 o
   2  11   1       49.62       76.01     65.35 o
   3  11   1      220.39      353.60     77.60 o
   4  11   1      163.23      238.70     70.25 o
   5  11   1      149.05      149.87     79.80 o
   6  11   1       21.03       26.77     56.88 o
   7  11   1       17.19       53.55    111.43 o
   8  11   1        1.49      -26.59     54.38 o
   9  11   1       70.22       38.51    107.89 o
  10  11   1        0.24      -81.46     81.46 o
  11  11   1        0.24       61.77     67.70 o
  12  11   1      161.48      283.01     81.11 o
  13  11   1      461.57      478.37    111.96 o
  14  11   1       86.92      109.54     82.04 o
  15  11   1      133.75      157.69     86.84 o
  16  11   1      132.57      151.82    141.79 o
  17  11   1       12.95       98.41     82.05 o
  18  11   1      108.77      264.43    143.90 o
  19  11   1      123.64      277.21    101.33 o
  20  11   1        3.46      129.43     91.78 o
   1  12   1       22.45      -60.14     60.14 o
   2  12   1       14.70       57.68     64.25 o
   3  12   1      372.68      497.74     86.28 o
   4  12   1      295.83      316.87     78.16 o
   5  12   1        0.01       60.47     62.47 o
   6  12   1      168.40      228.30     72.46 o
   7  12   1       51.47       11.44     84.01 o
   8  12   1       18.49       66.34    135.63 o
   0   0   2      344.70      202.54     26.13 o
   1   0   2       18.62      169.74     20.52 o
   2   0   2    19246.87    19964.78    296.05 o
   3   0   2    29944.22    30134.44    302.08 o
   4   0   2      611.05      532.00     26.04 o
   5   0   2       27.48      162.77     19.77 o
   6   0   2     5483.04     4744.43     76.33 o
   7   0   2    11570.70    11719.11    167.05 o
   8   0   2    39453.55    41744.77    538.09 o
   9   0   2     6898.21     6470.49     99.77 o
  10   0   2     1908.12     1919.91     55.71 o
  11   0   2     1245.94     1128.15     53.33 o
  12   0   2     7250.15     7539.17    118.20 o
  13   0   2    10325.24    10392.03    148.23 o
  14   0   2     9261.23    10742.50    173.89 o
  15   0   2       32.41        0.98     20.80 o
  16   0   2    16996.56    16481.04    157.25 o
  17   0   2       74.78       85.56     41.73 o
  18   0   2     3118.19     2965.78     77.57 o
  19   0   2     3324.66     2981.19     62.55 o
  20   0   2     3292.14     3478.03     68.54 o
  21   0   2     2459.04     2183.60     65.82 o
  22   0   2      293.88      379.94     33.75 o
  23   0   2     3570.40     3374.88     92.21 o
  24   0   2     1209.69     1374.43     81.25 o
  25   0   2     1526.48     1436.19     81.76 o
  26   0   2      322.64      247.17     49.79 o
  27   0   2     1110.78     1177.14     86.04 o
  28   0   2     6480.16     6476.05    156.70 o
  29   0   2     2148.42     2316.95    100.45 o
  30   0   2      635.79      593.94     67.11 o
  31   0   2     3004.60     3000.21    114.47 o
  32   0   2     2329.40     2458.92    191.12 o
  33   0   2     1114.92     1340.07    130.58 o
  34   0   2     1403.03     1392.23    135.56 o
  35   0   2     5040.98     4645.06    202.02 o
  36   0   2      931.04      821.57    119.68 o
  37   0   2        0.88       15.60     62.42 o
  38   0   2      123.51       -1.29     62.57 o
  39   0   2       96.55       83.13     66.96 o
  40   0   2      102.52       75.55     74.90 o
  41   0   2       37.57      -21.50     68.21 o
  42   0   2      100.91      108.78    103.74 o
  43   0   2     1400.06     1472.27    177.19 o
  44   0   2       51.23      120.77     84.64 o
  45   0   2      598.60      486.87    114.71 o
  46   0   2      754.22     1016.82    144.96 o
   0   1   2    27622.39    30099.56    442.59 o
   1   1   2    22116.63    22795.01    238.11 o
   2   1   2     4461.91     4515.13     57.35 o
   3   1   2     3686.55     3559.52     41.91 o
   4   1   2    18765.90    19855.52    131.02 o
   5   1   2     6170.61     6948.99     56.03 o
   6   1   2    15466.48    15597.35    104.38 o
   7   1   2    23521.73    24430.21    349.93 o
   8   1   2    15603.27    15702.08    148.11 o
   9   1   2     1147.68     1103.52     38.11 o
  10   1   2        5.88        2.32      6.50 o
  11   1   2     8407.81     8866.09    146.88 o
  12   1   2      247.30      351.53     26.55 o
  13   1   2    28501.54    29417.98    207.52 o
  14   1   2    10003.52    10816.84    108.80 o
  15   1   2     7140.76     7213.33     90.20 o
  16   1   2      492.28      496.99     31.43 o
  17   1   2     1860.79     2131.90     51.25 o
  18   1   2     4625.75     4732.06     76.50 o
  19   1   2     4046.95     4310.09     58.52 o
  20   1   2     2184.32     2281.62     43.76 o
  21   1   2      840.89      827.23     29.54 o
  22   1   2       14.25       13.66     15.34 o
  23   1   2     3268.38     2983.18     60.15 o
  24   1   2     1370.32     1462.12     47.43 o
  25   1   2      206.17      186.86     31.58 o
  26   1   2      848.48      892.30     52.75 o
  27   1   2      360.50      391.59     40.23 o
  28   1   2       39.71        2.80     27.88 o
  29   1   2     3594.06     3572.29     99.27 o
  30   1   2     1657.71     1727.17     66.55 o
  31   1   2      108.78      128.65     36.43 o
  32   1   2     1248.48     1286.16     75.97 o
  33   1   2     1048.68     1197.66     89.33 o
  34   1   2      238.39      157.20     48.28 o
  35   1   2      375.13      255.71     60.79 o
  36   1   2       29.24      -42.47     42.47 o
  37   1   2      794.71      816.54     81.51 o
  38   1   2      811.97      873.20     83.60 o
  39   1   2       83.85      128.69     52.51 o
  40   1   2       43.48       63.39     49.80 o
  41   1   2      111.24      158.09     56.89 o
  42   1   2      289.16      358.53     71.45 o
  43   1   2      634.29      692.20     86.17 o
  44   1   2        0.01      -36.08     47.01 o
  45   1   2        1.27      -46.22     46.22 o
  46   1   2        6.78      -33.02     39.60 o
   0   2   2     8356.67     8996.80    114.17 o
   1   2   2      300.67      187.85     15.68 o
   2   2   2     4677.56     4341.36     47.44 o
   3   2   2    38971.66    40348.22    209.08 o
   4   2   2    22809.65    24323.36    151.07 o
   5   2   2      987.14     1499.24     27.84 o
   6   2   2      455.09      529.92     17.83 o
   7   2   2      268.76      372.89     17.04 o
   8   2   2      393.93      352.40     17.29 o
   9   2   2        6.76       -7.83     10.33 o
  10   2   2      267.22      282.50     17.14 o
  11   2   2      736.74      719.97     25.26 o
  12   2   2       97.41       83.55     12.15 o
  13   2   2       27.62       36.93     11.11 o
  14   2   2     2265.96     2421.16     41.31 o
  15   2   2      111.60      108.82     14.82 o
  16   2   2       99.46       55.21     14.74 o
  17   2   2     4045.27     3467.64     78.90 o
  18   2   2      175.93      246.75     23.86 o
  19   2   2     3790.70     3624.12     83.22 o
  20   2   2      127.10      156.99     17.13 o
  21   2   2      181.58      124.07     19.51 o
  22   2   2    12137.22    11770.00    129.91 o
  23   2   2     1698.02     1666.02     54.00 o
  24   2   2      654.51      668.57     42.63 o
  25   2   2     2933.78     2824.10     69.95 o
  26   2   2      187.45      132.56     30.84 o
  27   2   2     2707.08     2767.12     71.64 o
  28   2   2      223.32      302.19     35.23 o
  29   2   2       29.83       -1.16     22.64 o
  30   2   2      132.08       82.76     31.48 o
  31   2   2       16.59       17.72     27.20 o
  32   2   2       28.75       24.63     33.26 o
  33   2   2       77.58      121.20     39.73 o
  34   2   2        9.30      -20.93     20.93 o
  35   2   2      346.85      354.14     59.49 o
  36   2   2     1153.40     1337.20     96.56 o
  37   2   2        3.71      -40.30     40.30 o
  38   2   2      395.35      287.53     77.13 o
  39   2   2      100.48       37.78     44.43 o
  40   2   2      568.73      522.54     65.28 o
  41   2   2     2677.04     2507.49    107.86 o
  42   2   2       90.68       11.52     45.16 o
  43   2   2       35.16       48.02     47.42 o
  44   2   2      319.01      230.14     56.91 o
  45   2   2        3.18        4.55     49.72 o
  46   2   2       96.72      150.89     56.42 o
   0   3   2    35983.68    34517.55    290.79 o
   1   3   2     2064.76     2252.58     39.29 o
   2   3   2     1866.41     1945.44     33.42 o
   3   3   2     1883.24     1501.62     30.42 o
   4   3   2     5049.40     5108.17     56.42 o
   5   3   2     3954.44     4240.60     49.21 o
   6   3   2     2079.30     2481.40     40.75 o
   7   3   2    18464.09    19293.60    129.96 o
   8   3   2     8803.97     9547.76     89.44 o
   9   3   2     2354.86     2438.44     40.47 o
  10   3   2    10844.84    11680.03     97.77 o
  11   3   2       64.00       68.49     12.84 o
  12   3   2     1451.55     1464.29     35.41 o
  13   3   2     4162.31     4457.64     58.43 o
  14   3   2     3685.09     3861.80     55.16 o
  15   3   2      420.56      448.83     25.19 o
  16   3   2     1983.22     1913.43     46.09 o
  17   3   2       19.25        9.30     13.68 o
  18   3   2      591.51      624.94     29.44 o
  19   3   2      294.87      369.96     26.45 o
  20   3   2     1223.69     1243.05     42.16 o
  21   3   2      727.44      680.75     36.78 o
  22   3   2      803.18      917.60     50.03 o
  23   3   2     4403.71     4300.48    104.18 o
  24   3   2     8645.20     8480.93    126.63 o
  25   3   2       76.19       20.59     17.95 o
  26   3   2      111.30      153.96     32.14 o
  27   3   2      612.23      479.85     42.17 o
  28   3   2       52.63       60.36     25.12 o
  29   3   2      337.91      248.83     41.54 o
  30   3   2      568.73      601.47     55.94 o
  31   3   2      143.99       86.26     31.02 o
  32   3   2      477.20      473.72     56.78 o
  33   3   2      250.30      196.30     40.55 o
  34   3   2      485.02      366.76     76.69 o
  35   3   2        2.12      -31.40     31.40 o
  36   3   2      319.24      356.13     51.63 o
  37   3   2       59.69       31.34     36.79 o
  38   3   2       20.99       18.28     41.83 o
  39   3   2       36.57       20.47     39.22 o
  40   3   2       95.97       66.55     42.63 o
  41   3   2       18.39      -27.52     40.16 o
  42   3   2      227.35      221.63     50.52 o
  43   3   2     1270.84     1570.70     98.41 o
  44   3   2       47.45       93.58     46.06 o
  45   3   2        9.95       87.88     47.48 o
   0   4   2     2478.81     2684.76     86.14 o
   1   4   2      443.54      436.85     21.99 o
   2   4   2      753.85      821.21     26.08 o
   3   4   2       26.31        3.80     12.27 o
   4   4   2      983.81     1185.20     32.89 o
   5   4   2      445.22      505.39     25.06 o
   6   4   2     1364.01     1279.20     33.76 o
   7   4   2      610.82      731.34     24.87 o
   8   4   2       33.47        1.04     11.11 o
   9   4   2     9025.83     9437.31     94.21 o
  10   4   2     4072.02     4014.71     60.80 o
  11   4   2     5591.83     5871.24     80.00 o
  12   4   2       40.70       44.08     12.13 o
  13   4   2      133.25       63.55     13.72 o
  14   4   2      361.92      421.20     26.31 o
  15   4   2      437.97      414.25     27.30 o
  16   4   2      167.73      171.91     21.33 o
  17   4   2        1.27       -9.16     13.32 o
  18   4   2      301.33      278.15     26.80 o
  19   4   2      605.95      664.39     48.76 o
  20   4   2      228.54      308.17     26.93 o
  21   4   2     1247.35     1198.28     43.39 o
  22   4   2      145.07      226.12     34.46 o
  23   4   2      514.18      498.86     40.22 o
  24   4   2       82.21       73.66     27.06 o
  25   4   2        8.93      -22.64     25.42 o
  26   4   2       65.19       35.93     32.40 o
  27   4   2      284.47      276.72     34.77 o
  28   4   2        4.49       -0.93     22.91 o
  29   4   2      228.69      234.86     40.31 o
  30   4   2      250.67      126.11     40.56 o
  31   4   2       35.52      -13.06     28.21 o
  32   4   2      108.92       74.47     37.88 o
  33   4   2        0.08      -32.75     32.75 o
  34   4   2        0.15       -8.21     29.52 o
  35   4   2      206.09      182.35     43.78 o
  36   4   2      125.43       88.26     40.08 o
  37   4   2      528.62      533.33     61.70 o
  38   4   2      198.00      183.96     53.34 o
  39   4   2      385.52      204.37    124.90 o
  40   4   2       39.80       11.71     70.76 o
  41   4   2        1.25       16.94     47.82 o
  42   4   2       32.47      107.79     89.71 o
  43   4   2      125.79      208.11     70.13 o
  44   4   2       40.32       87.58     66.86 o
   0   5   2      178.24      234.85     25.63 o
   1   5   2      332.22      298.43     29.14 o
   2   5   2     6086.99     5664.92     76.94 o
   3   5   2      343.95      392.46     23.95 o
   4   5   2     8369.71     8765.62     89.94 o
   5   5   2      242.25      194.24     20.33 o
   6   5   2     2889.09     2501.61     62.35 o
   7   5   2     1877.30     1898.47     49.79 o
   8   5   2      424.95      474.48     32.90 o
   9   5   2     1138.88     1149.15     46.50 o
  10   5   2      612.83      729.85     44.13 o
  11   5   2     1246.73     1426.83     54.40 o
  12   5   2      687.03      772.40     49.42 o
  13   5   2       17.13       27.38     21.45 o
  14   5   2       87.52       72.15     24.82 o
  15   5   2      675.11      750.07     50.56 o
  16   5   2      657.86      668.20     42.96 o
  17   5   2     5292.77     5121.82     92.01 o
  18   5   2     6392.13     6231.95    104.37 o
  19   5   2     1007.80     1131.69     54.12 o
  20   5   2     2634.63     2666.00     71.88 o
  21   5   2      134.53      170.29     34.96 o
  22   5   2       37.05       57.74     27.27 o
  23   5   2     1035.63     1162.25     87.70 o
  24   5   2     1352.19     1495.95     74.50 o
  25   5   2     1255.72     1276.36     71.13 o
  26   5   2     1630.09     1701.60     79.00 o
  27   5   2      139.34      173.08     38.94 o
  28   5   2     1937.40     1959.98     88.39 o
  29   5   2      386.62      437.56     97.60 o
  30   5   2      546.27      648.50     76.25 o
  31   5   2       11.49       36.21     49.04 o
  32   5   2       92.77      155.35     54.31 o
  33   5   2      148.44      121.64     53.96 o
  34   5   2       21.68       67.52     43.03 o
  35   5   2       26.55      101.28     92.90 o
  36   5   2        3.40       35.60     51.96 o
  37   5   2      524.07      425.64     90.14 o
  38   5   2        7.29      -11.49     78.83 o
  39   5   2      268.16      192.71    126.97 o
  40   5   2       68.28      114.66    102.85 o
  41   5   2       89.37       56.27    121.33 o
  42   5   2      868.20      976.75    109.95 o
   0   6   2      570.31      477.16     54.71 o
   1   6   2      212.06      181.80     36.15 o
   2   6   2      212.97      254.99     27.02 o
   3   6   2      723.53      723.03     39.40 o
   4   6   2     2061.12     1961.94     55.42 o
   5   6   2      234.37      298.98     27.67 o
   6   6   2      393.59      436.44     33.31 o
   7   6   2      226.73      211.53     24.56 o
   8   6   2     1041.49     1008.55     48.47 o
   9   6   2       99.88       94.37     21.20 o
  10   6   2      243.86      264.44     44.41 o
  11   6   2       21.09       10.89     21.40 o
  12   6   2      761.73      772.33     46.86 o
  13   6   2      338.77      344.76     40.24 o
  14   6   2       23.84       27.51     26.27 o
  15   6   2     1201.14     1268.89     64.06 o
  16   6   2     1356.97     1326.82     70.17 o
  17   6   2     2609.97     2419.92     78.49 o
  18   6   2      526.86      558.55     50.49 o
  19   6   2      537.83      644.77     53.19 o
  20   6   2      485.76      423.24     46.67 o
  21   6   2       47.46       46.78     29.12 o
  22   6   2     2142.64     1892.23     76.76 o
  23   6   2     1140.15     1160.51     79.82 o
  24   6   2        9.08       -1.78     41.99 o
  25   6   2       64.71       45.06     30.53 o
  26   6   2       69.46      116.44     35.62 o
  27   6   2        0.29      -19.38     31.23 o
  28   6   2       13.23       38.17     82.97 o
  29   6   2        6.30       35.69     45.84 o
  30   6   2       65.09       87.07     51.61 o
  31   6   2      862.78     1111.54     97.27 o
  32   6   2      417.06      468.07     76.24 o
  33   6   2       97.88      159.43     61.39 o
  34   6   2      198.49      207.49     61.93 o
  35   6   2       99.96       24.61     59.32 o
  36   6   2      815.68      991.33    103.55 o
  37   6   2       60.69      112.12     60.75 o
  38   6   2        0.08      -32.18     55.33 o
  39   6   2       66.09      -76.30     76.30 o
  40   6   2       35.17      105.83     72.41 o
   0   7   2      607.78      639.38     81.94 o
   1   7   2     2108.86     2115.20    110.59 o
   2   7   2     4923.26     4655.54    109.45 o
   3   7   2        8.40        4.44     22.79 o
   4   7   2        1.56      -19.35     24.61 o
   5   7   2       25.03       -8.06     26.13 o
   6   7   2       98.33      101.48     35.07 o
   7   7   2     1821.42     1597.94     75.88 o
   8   7   2      972.20      939.53     64.28 o
   9   7   2      436.61      447.94     49.12 o
  10   7   2     1204.59     1275.55     72.64 o
  11   7   2     1797.98     1706.19     84.23 o
  12   7   2      488.67      481.17     46.86 o
  13   7   2     2689.01     2613.69     72.57 o
  14   7   2      415.96      422.12     39.88 o
  15   7   2        0.27      -22.45     22.45 o
  16   7   2       45.72        2.91     27.16 o
  17   7   2      888.15      894.78     61.52 o
  18   7   2      336.18      304.39     43.60 o
  19   7   2      441.09      435.86     46.61 o
  20   7   2      267.98      367.53     45.67 o
  21   7   2       95.92      108.59     32.08 o
  22   7   2     1129.70     1133.32     78.08 o
  23   7   2      881.36      898.56     73.64 o
  24   7   2      632.26      665.50     63.11 o
  25   7   2      151.45      184.78     40.51 o
  26   7   2      543.07      541.43     56.93 o
  27   7   2     1596.33     1631.96    105.60 o
  28   7   2      180.94      196.49     66.38 o
  29   7   2      808.27      939.00     90.29 o
  30   7   2       72.26       95.05     52.17 o
  31   7   2      370.82      423.52     69.56 o
  32   7   2      709.11      856.81     91.31 o
  33   7   2      230.51      330.93     73.17 o
  34   7   2        0.07       21.38     51.07 o
  35   7   2      403.87      397.33     77.31 o
  36   7   2       43.73       25.69     57.75 o
  37   7   2      313.81      413.93     78.40 o
  38   7   2       42.21       79.89     61.37 o
   0   8   2      363.94      403.32    112.82 o
   1   8   2       38.52       63.70     47.28 o
   2   8   2      111.78       88.84     22.33 o
   3   8   2     1004.43      973.20     73.76 o
   4   8   2        0.58       -7.64     24.23 o
   5   8   2      555.96      605.46     56.71 o
   6   8   2     2675.38     2765.69     93.92 o
   7   8   2      575.12      595.14     56.17 o
   8   8   2      354.17      315.30     48.22 o
   9   8   2      174.73      178.65     38.88 o
  10   8   2      535.77      491.70     59.78 o
  11   8   2        5.38      -12.47     40.10 o
  12   8   2      595.53      671.59     67.82 o
  13   8   2        3.71      -14.97     32.81 o
  14   8   2      357.52      386.38     53.84 o
  15   8   2      108.44      125.56     46.08 o
  16   8   2      436.06      497.68    102.96 o
  17   8   2      467.10      459.19     70.33 o
  18   8   2      360.06      422.78     69.45 o
  19   8   2      410.98      441.68     73.60 o
  20   8   2        3.42       22.69     87.44 o
  21   8   2      373.66      432.21     66.86 o
  22   8   2      128.16      103.71     46.44 o
  23   8   2      268.59      206.36     85.12 o
  24   8   2      704.46      619.13     81.15 o
  25   8   2     1671.00     1918.46    119.24 o
  26   8   2      438.73      281.41    101.70 o
  27   8   2      204.85      150.50     53.07 o
  28   8   2      324.97      208.42     59.07 o
  29   8   2      307.03      299.10     73.21 o
  30   8   2      459.46      497.51     74.20 o
  31   8   2        5.84       13.94     84.56 o
  32   8   2      148.57      227.02     61.29 o
  33   8   2       57.76      150.04     57.25 o
  34   8   2       15.27      121.34     68.27 o
  35   8   2        3.29       74.31     55.10 o
   0   9   2        1.20       70.42    126.13 o
   1   9   2      971.85      873.89     81.32 o
   2   9   2       51.38       56.26     47.11 o
   3   9   2      128.50      111.07     47.69 o
   4   9   2      967.79      962.70     96.24 o
   5   9   2     2002.86     2328.43    127.52 o
   6   9   2       30.38       81.30     47.74 o
   7   9   2     1524.13     1415.56    102.11 o
   8   9   2      100.03       33.01     44.41 o
   9   9   2      234.03      165.74     55.22 o
  10   9   2       44.43       41.88     41.24 o
  11   9   2        0.42      -34.53     38.49 o
  12   9   2      413.19      546.40     79.67 o
  13   9   2     1126.91     1074.45     86.70 o
  14   9   2      522.87      431.63     60.95 o
  15   9   2       22.39      -39.68     39.68 o
  16   9   2      390.17      226.10     56.18 o
  17   9   2      698.75      589.25     99.14 o
  18   9   2      305.26      281.45     60.06 o
  19   9   2     1103.56      962.71     99.73 o
  20   9   2        0.90       18.53     44.06 o
  21   9   2      234.46      230.60     56.81 o
  22   9   2      240.53      257.75     62.54 o
  23   9   2      617.88      695.75     86.30 o
  24   9   2       25.59      -15.56    104.51 o
  25   9   2       56.86     -100.74    235.79 o
  26   9   2      457.10      657.12    124.23 o
  27   9   2      763.75      987.83    176.18 o
  28   9   2       34.29      127.03     91.10 o
  29   9   2     1051.20      891.22    144.49 o
  30   9   2      113.67      271.71    187.98 o
  31   9   2       72.75      389.32    115.96 o
   0  10   2     1636.36     1521.83    233.27 o
   1  10   2     1054.57     1048.70     90.79 o
   2  10   2      465.89      496.29     72.35 o
   3  10   2       95.75      116.88     74.67 o
   4  10   2       60.49       79.23     48.53 o
   5  10   2      152.58       97.14     60.28 o
   6  10   2      117.41      197.63     62.63 o
   7  10   2        0.35      -34.22     43.43 o
   8  10   2      336.38      237.93     74.40 o
   9  10   2      305.16      295.80     81.14 o
  10  10   2        8.39      -35.37     35.37 o
  11  10   2        9.12      -51.58     51.58 o
  12  10   2       13.07       24.32     58.45 o
  13  10   2      350.18      368.77     76.90 o
  14  10   2      294.76      373.55     78.37 o
  15  10   2       30.57       26.05     40.01 o
  16  10   2      136.38      207.41     57.26 o
  17  10   2       72.19       81.57     50.99 o
  18  10   2       10.89       34.39     43.12 o
  19  10   2      225.14      304.55     70.19 o
  20  10   2       15.16        2.45     52.38 o
  21  10   2      837.64      851.12    100.22 o
  22  10   2      506.57      421.48     77.96 o
  23  10   2       60.18      133.59     59.07 o
  24  10   2      397.56      379.89    110.18 o
  25  10   2      574.81      452.99    263.97 o
  26  10   2      174.74      108.17     93.60 o
   0  11   2       14.97      -74.85     74.85 o
   1  11   2     1521.44     1651.23    120.44 o
   2  11   2       57.74      101.80     62.66 o
   3  11   2      117.68       71.14     62.12 o
   4  11   2      110.41      100.87     62.46 o
   5  11   2      100.99      141.42     62.05 o
   6  11   2      332.40      361.26     71.21 o
   7  11   2      401.96      303.96     70.60 o
   8  11   2       75.56       39.33     69.62 o
   9  11   2       12.94       76.85     58.46 o
  10  11   2        2.44      144.93     78.89 o
  11  11   2       27.24       95.59     83.40 o
  12  11   2      124.40      191.09     88.23 o
  13  11   2      175.17       90.33    103.14 o
  14  11   2       85.88      -30.96     81.90 o
  15  11   2      215.59       90.26     90.83 o
  16  11   2      102.20       47.21     97.65 o
  17  11   2       98.06      188.35    182.68 o
  18  11   2        0.10       89.57     84.56 o
  19  11   2        6.13       87.54    132.97 o
   0  12   2      112.31      -72.77     72.77 o
   1  12   2       49.06       41.43    168.93 o
   2  12   2      139.37      199.02     67.84 o
   3  12   2       39.26      101.12     63.98 o
   4  12   2      340.26      371.76     77.07 o
   5  12   2      514.42      579.98    114.18 o
   6  12   2       57.25      194.82     69.76 o
   7  12   2       67.83      -23.57     59.21 o
   1   1   3     2634.85     2610.47     57.49 o
   2   1   3     2037.49     2265.56     45.43 o
   3   1   3     3920.34     3685.15     71.49 o
   4   1   3     6693.22     6429.42     71.12 o
   5   1   3     5077.82     4553.09     67.25 o
   6   1   3      874.83      899.81     26.67 o
   7   1   3     5702.15     4887.81     58.86 o
   8   1   3     7538.96     7386.58     81.81 o
   9   1   3     4767.10     4486.58     57.85 o
  10   1   3      984.40     1557.22     35.08 o
  11   1   3      590.93      346.24     24.73 o
  12   1   3     2846.89     2937.62     54.38 o
  13   1   3     5291.75     4925.97     71.49 o
  14   1   3     9429.68     8860.49    101.47 o
  15   1   3    15785.97    14772.84    138.78 o
  16   1   3      197.85      238.72     25.10 o
  17   1   3     1123.94     1030.39     41.12 o
  18   1   3    11103.89    11272.00    125.69 o
  19   1   3     4753.38     4612.61     80.01 o
  20   1   3      166.86      153.07     25.88 o
  21   1   3     2298.51     2420.08     63.52 o
  22   1   3      538.09      609.74     35.39 o
  23   1   3      345.35      340.93     35.11 o
  24   1   3        0.59      -18.85     23.21 o
  25   1   3     1077.43     1045.77     55.44 o
  26   1   3        6.18      -20.50     30.51 o
  27   1   3      570.65      497.29     46.02 o
  28   1   3       30.82       23.36     29.65 o
  29   1   3      301.86      305.96     38.67 o
  30   1   3       21.43      -20.33     25.49 o
  31   1   3      383.41      427.53     44.59 o
  32   1   3      514.19      540.23     48.20 o
  33   1   3        5.48      -13.14     31.77 o
  34   1   3      249.43      198.52     51.24 o
  35   1   3      694.06      658.74     73.14 o
  36   1   3       27.43       22.90     43.97 o
  37   1   3      315.48      337.53     60.71 o
  38   1   3      520.49      335.37     60.45 o
  39   1   3      549.39      607.41     77.54 o
  40   1   3      133.28      102.74     53.79 o
  41   1   3      487.16      435.23     72.68 o
  42   1   3       13.68      -27.38     49.37 o
  43   1   3      108.19      104.22     54.48 o
  44   1   3      152.66      199.52     58.35 o
  45   1   3       38.47       83.67     51.73 o
  46   1   3        0.29       44.16     58.43 o
   1   2   3     2196.62     2492.12     45.50 o
   2   2   3     6370.41     6820.53     91.77 o
   3   2   3       73.10      126.34     17.00 o
   4   2   3      338.57      309.19     17.97 o
   5   2   3      560.37      624.97     25.69 o
   6   2   3    15761.50    16167.29    110.47 o
   7   2   3       81.05       60.47     11.42 o
   8   2   3     5106.82     5804.11     56.99 o
   9   2   3    10169.34    11033.45     90.76 o
  10   2   3     8233.01     9274.65     82.38 o
  11   2   3      526.10      578.15     28.23 o
  12   2   3     1272.61     1515.90     41.45 o
  13   2   3      532.73      578.31     29.87 o
  14   2   3     3431.22     3676.47     60.83 o
  15   2   3      177.19      320.09     25.86 o
  16   2   3      622.70      674.74     34.90 o
  17   2   3        1.17      -15.07     15.07 o
  18   2   3     5583.77     5286.16    103.63 o
  19   2   3        0.14       -6.86     11.54 o
  20   2   3      133.07       83.08     19.02 o
  21   2   3     1947.51     1965.76     56.06 o
  22   2   3      898.82     1051.24     49.85 o
  23   2   3      903.88      976.38     51.10 o
  24   2   3      457.65      464.03     38.29 o
  25   2   3      160.51      232.31     38.20 o
  26   2   3     1052.75     1056.32     54.87 o
  27   2   3        9.33       23.48     26.05 o
  28   2   3        3.17      -10.37     23.20 o
  29   2   3       14.05       19.28     23.55 o
  30   2   3       22.46        1.37     23.37 o
  31   2   3      436.65      510.68     44.27 o
  32   2   3      370.51      399.28     52.21 o
  33   2   3      494.56      570.01     53.66 o
  34   2   3       24.41       79.16     39.57 o
  35   2   3      225.04      314.93     56.00 o
  36   2   3      113.14      177.60     47.78 o
  37   2   3       41.43       80.33     41.09 o
  38   2   3     2476.11     2474.62    100.06 o
  39   2   3       17.68        3.20     44.08 o
  40   2   3      113.43       89.23     44.80 o
  41   2   3     1038.54     1067.29     85.68 o
  42   2   3      652.67      736.19     74.54 o
  43   2   3       77.62       40.10     47.31 o
  44   2   3        5.84       16.51     45.50 o
  45   2   3      224.84      293.02     60.82 o
   1   3   3       33.17       -4.13     13.23 o
   2   3   3      206.84      212.94     19.88 o
   3   3   3     2709.27     3058.40     51.59 o
   4   3   3       41.83       33.23     14.04 o
   5   3   3     3891.62     3823.56     55.11 o
   6   3   3      402.19      391.11     20.54 o
   7   3   3     8118.18     7936.30     76.45 o
   8   3   3     1711.67     1803.12     37.63 o
   9   3   3     8497.29     8693.05     84.34 o
  10   3   3     2811.81     2831.04     48.88 o
  11   3   3     5363.17     4811.51     65.43 o
  12   3   3     2752.69     3171.44     54.43 o
  13   3   3    12147.24    11373.38    111.15 o
  14   3   3        7.02       -9.55     13.79 o
  15   3   3      248.14      265.04     24.86 o
  16   3   3      689.09      763.85     38.14 o
  17   3   3      269.45      324.28     28.39 o
  18   3   3     1076.53     1148.55     47.05 o
  19   3   3       96.19       91.91     24.26 o
  20   3   3      214.00      217.24     30.27 o
  21   3   3      710.14      858.60     45.86 o
  22   3   3        6.50        7.16     22.46 o
  23   3   3     1705.37     1795.95     62.69 o
  24   3   3     3623.48     3690.69     80.65 o
  25   3   3     1442.60     1403.59     57.05 o
  26   3   3      436.41      442.13     47.90 o
  27   3   3      899.56      968.44     52.84 o
  28   3   3        6.80       18.58     14.34 o
  29   3   3      245.18      310.89     40.27 o
  30   3   3       29.04       24.94     16.94 o
  31   3   3     2592.09     2559.94     79.18 o
  32   3   3       24.27       81.06     32.43 o
  33   3   3     1791.49     1817.47     82.49 o
  34   3   3      303.35      304.88     45.64 o
  35   3   3      370.95      394.28     47.04 o
  36   3   3        5.70       32.80     36.36 o
  37   3   3      248.79      231.60     47.56 o
  38   3   3        1.47       35.48     42.80 o
  39   3   3       17.49       -7.73     36.05 o
  40   3   3      149.16      240.45     51.63 o
  41   3   3      380.53      427.29     59.70 o
  42   3   3        0.69       66.94     39.34 o
  43   3   3      199.09      138.98     47.44 o
  44   3   3      135.65       64.18     49.75 o
   1   4   3      221.45      216.09     16.92 o
   2   4   3        0.74       -8.89      8.89 o
   3   4   3      534.30      648.94     29.48 o
   4   4   3      786.70      773.58     29.03 o
   5   4   3      439.20      406.70     23.31 o
   6   4   3     1019.72     1154.89     30.76 o
   7   4   3      914.02     1046.94     30.82 o
   8   4   3    16025.40    16860.47    129.44 o
   9   4   3     4565.59     5438.79     67.53 o
  10   4   3     1829.66     1524.36     40.73 o
  11   4   3      402.60      413.24     27.42 o
  12   4   3    12870.69    12312.71    120.51 o
  13   4   3     3542.76     3558.87     67.76 o
  14   4   3     2515.13     2528.40     54.77 o
  15   4   3       23.27       38.80     19.57 o
  16   4   3      183.12      164.86     25.12 o
  17   4   3     1022.95     1024.98     43.42 o
  18   4   3      507.91      501.56     35.45 o
  19   4   3      128.19      139.39     25.91 o
  20   4   3        1.33        8.44     20.62 o
  21   4   3       24.23       27.34     30.76 o
  22   4   3       29.91       43.21     24.96 o
  23   4   3        1.65       -3.60     23.57 o
  24   4   3      433.88      417.15     37.84 o
  25   4   3     1214.09     1269.06     57.19 o
  26   4   3       20.43       42.56     25.08 o
  27   4   3       48.98       73.84     28.20 o
  28   4   3      169.45      134.01     40.33 o
  29   4   3      782.06      768.16     48.59 o
  30   4   3     1422.65     1522.61     62.99 o
  31   4   3      569.32      662.69     60.95 o
  32   4   3     2683.30     2907.63     85.37 o
  33   4   3        7.74        3.11     26.77 o
  34   4   3     1757.88     1889.57     75.84 o
  35   4   3      745.18      885.71     66.36 o
  36   4   3     1795.72     1860.58    115.68 o
  37   4   3       44.96       19.42     38.56 o
  38   4   3        1.43      102.59     47.88 o
  39   4   3       80.98       31.57     66.05 o
  40   4   3       53.29       -8.88     52.70 o
  41   4   3       33.82      189.96     77.57 o
  42   4   3        2.09       93.58     67.11 o
  43   4   3      110.36      138.41     70.68 o
   1   5   3     2876.52     3020.94     50.30 o
   2   5   3     2146.98     2161.80     42.83 o
   3   5   3     8716.42     8669.29     88.76 o
   4   5   3        9.30       -6.27      9.99 o
   5   5   3     1606.02     1689.01     35.58 o
   6   5   3     3478.62     3649.46     51.87 o
   7   5   3      205.66      151.47     16.62 o
   8   5   3      980.31      929.94     31.96 o
   9   5   3     1426.76     1313.96     39.11 o
  10   5   3      527.43      530.50     33.15 o
  11   5   3     2092.45     2043.84     50.84 o
  12   5   3      204.85      185.43     22.86 o
  13   5   3      656.65      703.96     36.80 o
  14   5   3      568.59      607.08     38.47 o
  15   5   3      433.80      504.73     44.15 o
  16   5   3        5.48       24.92     24.40 o
  17   5   3     3502.01     3254.49     89.16 o
  18   5   3     2640.09     2586.68     72.60 o
  19   5   3      699.33      730.79     55.54 o
  20   5   3      261.07      161.11     36.88 o
  21   5   3      519.27      463.55     48.87 o
  22   5   3     1043.94     1089.47     73.85 o
  23   5   3      439.97      375.47     44.76 o
  24   5   3       18.68       28.38     28.85 o
  25   5   3     1030.63     1142.04    111.06 o
  26   5   3        0.15       67.94     34.00 o
  27   5   3     1354.46     1636.80     89.35 o
  28   5   3        6.38       16.74     23.92 o
  29   5   3        9.65        7.81     25.51 o
  30   5   3       81.00       70.42     39.63 o
  31   5   3      876.31      759.13    195.65 o
  32   5   3        7.91       40.46     92.34 o
  33   5   3      250.66      291.67     57.84 o
  34   5   3      131.79      209.62     58.58 o
  35   5   3      205.70      224.40     81.60 o
  36   5   3       88.28       52.04    102.07 o
  37   5   3      690.44      745.08    156.77 o
  38   5   3       14.15      178.89     69.08 o
  39   5   3       74.14      112.83    165.02 o
  40   5   3       26.46      -98.71     98.71 o
  41   5   3      281.74      141.52    119.22 o
  42   5   3       13.95      -83.19    121.69 o
   1   6   3      222.03      212.22     24.21 o
   2   6   3     2586.68     2565.26     63.93 o
   3   6   3      130.97      158.06     22.85 o
   4   6   3     1242.75     1158.37     44.84 o
   5   6   3      457.26      575.95     36.60 o
   6   6   3     2625.63     2623.92     55.55 o
   7   6   3      524.95      602.45     34.01 o
   8   6   3      102.47       87.38     22.02 o
   9   6   3      163.26      143.35     25.84 o
  10   6   3     1317.07     1334.40     53.95 o
  11   6   3      289.53      289.03     34.51 o
  12   6   3     1413.35     1451.28     61.16 o
  13   6   3      115.79      146.36     31.69 o
  14   6   3     4255.89     4591.22     94.40 o
  15   6   3      584.65      578.73     51.13 o
  16   6   3      746.38      693.89     53.28 o
  17   6   3     1633.08     1625.10     69.04 o
  18   6   3     4346.40     4161.03    161.41 o
  19   6   3       13.80        3.78     27.19 o
  20   6   3      508.67      608.64     57.51 o
  21   6   3      412.39      460.12     53.75 o
  22   6   3       30.17       -5.57     24.51 o
  23   6   3      117.91       63.26     33.09 o
  24   6   3     1031.39     1185.25     80.58 o
  25   6   3        2.12       34.98     42.42 o
  26   6   3      942.27      971.83     74.74 o
  27   6   3      323.10      432.04     54.99 o
  28   6   3     1704.43     1689.71     87.69 o
  29   6   3      425.01      567.55     71.69 o
  30   6   3     1619.99     1806.76    115.84 o
  31   6   3      252.21      197.72     60.39 o
  32   6   3       76.65        0.53     54.44 o
  33   6   3      440.76      468.34     83.45 o
  34   6   3       23.53       90.41     57.89 o
  35   6   3      215.94      195.63     61.13 o
  36   6   3      269.68      318.27     65.38 o
  37   6   3        3.79      -51.85     51.85 o
  38   6   3      571.04      630.23     91.09 o
  39   6   3       23.03      -56.98     56.98 o
  40   6   3      370.14      412.17     84.19 o
   1   7   3      688.17      762.54     51.00 o
   2   7   3        0.22      -10.56     17.85 o
   3   7   3     3685.71     3660.53     90.06 o
   4   7   3      897.42      989.80     58.93 o
   5   7   3      508.23      553.98     53.23 o
   6   7   3       12.40       -5.47     24.98 o
   7   7   3      738.90      590.40     52.26 o
   8   7   3       74.61       66.03     31.87 o
   9   7   3        9.98      -13.33     29.96 o
  10   7   3      419.36      370.52     50.30 o
  11   7   3     1214.72     1294.82     66.73 o
  12   7   3      748.64      743.22     48.24 o
  13   7   3     1590.99     1643.86     88.10 o
  14   7   3      262.49      294.82     38.90 o
  15   7   3      198.01      196.84     35.93 o
  16   7   3      618.27      520.70     52.82 o
  17   7   3      853.49      901.98     66.19 o
  18   7   3       52.77       22.75     26.88 o
  19   7   3     2193.39     2034.92     79.29 o
  20   7   3      957.38      898.07     63.71 o
  21   7   3      349.81      320.95     45.71 o
  22   7   3       79.88       92.93     36.45 o
  23   7   3      201.91      162.32     39.19 o
  24   7   3      151.04      154.38     43.07 o
  25   7   3      628.53      600.19     58.26 o
  26   7   3      159.61       91.46     38.07 o
  27   7   3      524.15      603.41     59.10 o
  28   7   3       15.97       36.03     54.33 o
  29   7   3       21.13        6.28     75.40 o
  30   7   3       19.03       18.23     88.40 o
  31   7   3        0.17       65.49     62.06 o
  32   7   3       55.05       16.64     59.30 o
  33   7   3       41.52       83.49     95.54 o
  34   7   3       36.76      100.69     56.05 o
  35   7   3       23.35      -48.33     48.33 o
  36   7   3       54.36      -52.60     52.60 o
  37   7   3      262.07      177.43     77.43 o
   1   8   3        5.61       11.96     21.74 o
   2   8   3      121.79      121.16     31.05 o
   3   8   3      500.83      430.75     48.22 o
   4   8   3      300.92      366.00     47.24 o
   5   8   3       35.69       47.23     32.57 o
   6   8   3        0.42       22.23     27.67 o
   7   8   3     1142.11     1048.28     69.55 o
   8   8   3      598.08      454.04     47.68 o
   9   8   3      377.93      325.97     51.04 o
  10   8   3      391.96      520.45     69.92 o
  11   8   3       27.38       36.30     28.98 o
  12   8   3     2460.60     2372.11    177.90 o
  13   8   3       93.77      166.28     48.19 o
  14   8   3        1.96       34.02     33.93 o
  15   8   3      529.37      580.11    130.66 o
  16   8   3      652.41      562.79     95.54 o
  17   8   3      291.81      167.30     54.44 o
  18   8   3      566.14      527.35     75.60 o
  19   8   3       16.16       58.50     62.75 o
  20   8   3      290.31      233.53     68.48 o
  21   8   3      704.61      646.38    105.73 o
  22   8   3     1069.90      885.09     92.34 o
  23   8   3       58.89       81.34     43.41 o
  24   8   3        3.58       48.41     73.00 o
  25   8   3        3.64       38.67     49.26 o
  26   8   3        8.88       85.35     49.19 o
  27   8   3      341.71      368.97     59.92 o
  28   8   3        7.30      -43.40     50.00 o
  29   8   3      156.09      140.73     57.76 o
  30   8   3        0.73       63.39     51.99 o
  31   8   3      291.35      350.96     69.69 o
  32   8   3      830.91      889.60    106.90 o
  33   8   3      172.12       61.54     62.36 o
  34   8   3      288.91      382.45     82.72 o
   1   9   3       95.80      116.92     55.09 o
   2   9   3       66.97       32.26     38.23 o
   3   9   3       21.90       43.60     42.40 o
   4   9   3      308.69      288.96     48.86 o
   5   9   3        7.24       39.20     58.94 o
   6   9   3        0.52       12.26     28.15 o
   7   9   3     1323.52     1309.41    131.24 o
   8   9   3       65.20       38.47     35.33 o
   9   9   3      862.09      744.23    165.07 o
  10   9   3     1386.06     1387.29     97.60 o
  11   9   3       83.26      129.02     42.98 o
  12   9   3       35.02       -1.30     77.23 o
  13   9   3      731.71      786.22     75.25 o
  14   9   3      410.69      474.07     63.04 o
  15   9   3      353.46      365.03     59.11 o
  16   9   3        8.17       48.50    121.20 o
  17   9   3      539.38      387.25    132.35 o
  18   9   3      254.37      134.80     85.37 o
  19   9   3      167.92      111.92     79.52 o
  20   9   3        0.90       82.04     72.04 o
  21   9   3      279.22      349.50     69.92 o
  22   9   3        1.06      -18.94    113.39 o
  23   9   3       62.97      205.90     63.21 o
  24   9   3       16.45       83.16     49.91 o
  25   9   3      106.61       65.68    113.71 o
  26   9   3      139.74      174.61    145.71 o
  27   9   3      128.90      -80.08    117.85 o
  28   9   3        1.27      -84.77     84.77 o
  29   9   3       10.69      -59.97    115.34 o
  30   9   3      133.45      143.46    132.92 o
   1  10   3      419.71      356.23     54.36 o
   2  10   3       14.91      -14.19     52.49 o
   3  10   3        7.16       23.51     34.16 o
   4  10   3       39.03       93.65     52.64 o
   5  10   3      328.69      415.82    112.20 o
   6  10   3      451.39      233.53     61.29 o
   7  10   3       69.77       50.25     52.64 o
   8  10   3        0.02      -18.44     92.21 o
   9  10   3      202.15      272.62     60.30 o
  10  10   3       41.30        3.13     63.30 o
  11  10   3       11.81      -25.00     60.42 o
  12  10   3       45.93      -47.93     47.93 o
  13  10   3       30.39       63.80     38.76 o
  14  10   3        7.55       -7.61     38.74 o
  15  10   3        7.65        2.28     45.13 o
  16  10   3       59.80      120.82     58.25 o
  17  10   3       89.52      122.80     65.19 o
  18  10   3      111.35       55.08     58.96 o
  19  10   3       13.82      -52.46    124.42 o
  20  10   3       57.99      -44.40     44.40 o
  21  10   3      148.05       87.83     57.68 o
  22  10   3       57.40      111.03     63.45 o
  23  10   3       26.85       61.25     54.56 o
  24  10   3        1.32       46.58     49.12 o
   1  11   3       59.79       49.12     50.93 o
   2  11   3       30.47       34.91     61.42 o
   3  11   3       23.90       80.59     42.45 o
   4  11   3       55.34      -42.69     48.87 o
   5  11   3       78.44       42.71     77.09 o
   6  11   3        4.33       25.62     54.59 o
   7  11   3      193.95      195.81     70.16 o
   8  11   3      186.05      333.64     83.92 o
   9  11   3      129.12      128.67     75.51 o
  10  11   3       76.45        1.01     93.40 o
  11  11   3     1516.16     1468.32    133.59 o
  12  11   3      442.34      391.70     84.81 o
  13  11   3      195.84      312.67     81.64 o
  14  11   3       17.13      -40.68     70.86 o
  15  11   3      118.14       62.67    138.08 o
  16  11   3        2.35        3.38    123.51 o
  17  11   3        4.27       90.17    123.72 o
  18  11   3      152.39      303.83    138.91 o
  19  11   3        0.48       54.88    140.62 o
   1  12   3       59.39      114.51    102.62 o
   2  12   3       15.15      110.85     75.22 o
   3  12   3      203.09      145.66     65.93 o
   4  12   3      234.08       64.74    109.48 o
   0   0   4     2251.68     3295.54    116.61 o
   1   0   4    11915.88    12493.52    196.20 o
   2   0   4     3810.63     3085.89     81.15 o
   3   0   4      887.09     1274.38     43.30 o
   4   0   4    31479.34    31019.38    268.59 o
   5   0   4     2575.78     2413.14    118.79 o
   6   0   4     1110.18      763.31     63.38 o
   7   0   4       47.77       95.50     16.72 o
   8   0   4    11801.80    12164.52    123.71 o
   9   0   4      156.87      203.03     19.08 o
  10   0   4     3253.59     3130.06     85.40 o
  11   0   4    11862.16    11929.22    169.98 o
  12   0   4     3785.13     3832.13     92.66 o
  13   0   4       11.42      -24.77     24.77 o
  14   0   4    12941.79    12395.64    181.32 o
  15   0   4      812.75      984.60     76.95 o
  16   0   4    34070.08    34288.89    360.19 o
  17   0   4     1134.72     1616.01     70.73 o
  18   0   4     2857.67     3394.25     98.75 o
  19   0   4    11821.28    12534.55    198.73 o
  20   0   4     2490.42     2948.71     97.39 o
  21   0   4      670.80      842.16     74.45 o
  22   0   4      266.49      367.52     52.04 o
  23   0   4      202.80      208.04     46.65 o
  24   0   4      390.77      281.11     50.78 o
  25   0   4     1460.19     1498.28     98.27 o
  26   0   4        0.90      -24.87     37.08 o
  27   0   4      344.50      387.29     57.47 o
  28   0   4     2844.11     2662.88    109.86 o
  29   0   4      904.86      953.29     83.31 o
  30   0   4     5017.35     4928.76    147.96 o
  31   0   4      128.78       85.13     46.61 o
  32   0   4       97.74       77.10     47.42 o
  33   0   4      692.01      737.72     80.49 o
  34   0   4      192.69      251.63     61.00 o
  35   0   4      168.99      115.82     72.09 o
  36   0   4     1831.73     1870.73    163.41 o
  37   0   4      159.79      179.98     77.35 o
  38   0   4      112.01      148.63     74.64 o
  39   0   4       12.14      102.98     92.69 o
  40   0   4        1.10      -47.98     59.68 o
  41   0   4      232.11      170.38     89.61 o
  42   0   4      504.00      453.87    136.85 o
  43   0   4      268.20      276.85    108.68 o
  44   0   4       49.44      113.39     84.96 o
  45   0   4      211.41      129.76     85.17 o
   0   1   4      719.16      773.50     38.66 o
   1   1   4     9578.81     9741.63     86.22 o
   2   1   4     4321.60     4626.53     56.17 o
   3   1   4        4.59      -12.80     12.80 o
   4   1   4     1633.05     1878.89     37.48 o
   5   1   4     2378.97     2366.86     40.88 o
   6   1   4        0.79       -0.80      7.03 o
   7   1   4    23365.07    23436.23    160.52 o
   8   1   4      560.42      468.31     27.49 o
   9   1   4        1.27       -7.53      7.53 o
  10   1   4        5.47       15.36      9.56 o
  11   1   4     6775.17     7336.80     73.66 o
  12   1   4     1541.54     1592.35     35.44 o
  13   1   4     1459.39     1340.24     40.07 o
  14   1   4      307.70      335.03     28.03 o
  15   1   4     2245.94     2200.78     54.03 o
  16   1   4     3001.81     3142.56     64.54 o
  17   1   4     2788.83     2732.29     61.61 o
  18   1   4       11.23       26.41     19.20 o
  19   1   4      509.16      533.62     38.22 o
  20   1   4     1848.76     1760.43     56.93 o
  21   1   4     2667.94     2580.82     67.94 o
  22   1   4     1229.57     1215.70     57.45 o
  23   1   4      148.05      142.14     29.60 o
  24   1   4      244.08      171.16     32.03 o
  25   1   4      719.75      696.40     53.09 o
  26   1   4      171.02      159.85     35.29 o
  27   1   4     1038.07     1049.60     59.28 o
  28   1   4       91.11       91.57     30.71 o
  29   1   4      685.63      761.12     53.12 o
  30   1   4       20.21       11.85     27.36 o
  31   1   4     1541.50     1539.73     74.28 o
  32   1   4       93.19       83.79     33.36 o
  33   1   4        4.20        3.91     30.49 o
  34   1   4        0.14      -19.01     33.18 o
  35   1   4      468.76      589.78     63.84 o
  36   1   4       20.90        4.78     41.02 o
  37   1   4      649.43      653.20     77.00 o
  38   1   4       24.68      -38.33     39.40 o
  39   1   4      256.47      261.91     61.43 o
  40   1   4        1.18      -31.71     40.55 o
  41   1   4        1.03      -14.99     45.93 o
  42   1   4        2.53      -38.27     43.91 o
  43   1   4      208.83      223.48     60.78 o
  44   1   4       19.91      -19.71     46.08 o
  45   1   4      295.66      310.54     67.49 o
   0   2   4    17319.41    16383.62    230.24 o
   1   2   4     2145.93     2160.65     53.18 o
   2   2   4     9195.26     8818.40    118.91 o
   3   2   4      163.33      140.17     21.03 o
   4   2   4     1062.15      828.00     41.09 o
   5   2   4      198.70      194.14     24.91 o
   6   2   4       80.95       77.38     17.92 o
   7   2   4      629.11      635.46     27.45 o
   8   2   4      830.65     1127.74     29.36 o
   9   2   4       73.57      107.18     16.68 o
  10   2   4     6641.57     7117.01     84.40 o
  11   2   4     4031.03     4182.79     56.58 o
  12   2   4     1543.68     1591.47     36.89 o
  13   2   4     6255.71     6374.96     81.22 o
  14   2   4     5045.07     5463.15     94.16 o
  15   2   4       48.66       37.52     16.22 o
  16   2   4      519.23      577.10     33.31 o
  17   2   4      750.48      625.37     39.53 o
  18   2   4     2268.86     2238.67     65.06 o
  19   2   4      235.64      277.67     31.89 o
  20   2   4     5114.45     4800.20     89.59 o
  21   2   4     1172.22     1253.53     51.44 o
  22   2   4     2447.75     2306.77     63.04 o
  23   2   4       18.15      -22.54     22.54 o
  24   2   4     1503.90     1482.54     65.28 o
  25   2   4     1135.41     1247.08     65.07 o
  26   2   4      332.63      309.56     37.27 o
  27   2   4       13.88       -9.54     22.73 o
  28   2   4        3.54      -28.37     28.37 o
  29   2   4      329.31      315.58     37.08 o
  30   2   4       90.31      137.79     33.30 o
  31   2   4      252.60      278.40     37.32 o
  32   2   4      186.20      142.00     32.60 o
  33   2   4        5.69       -5.27     28.81 o
  34   2   4      393.81      345.04     66.32 o
  35   2   4       64.09       43.56     34.81 o
  36   2   4      239.17      199.53     42.71 o
  37   2   4      157.82      157.85     44.90 o
  38   2   4        3.42      -39.81     39.81 o
  39   2   4       53.59       50.41     42.14 o
  40   2   4       46.89       65.62     43.76 o
  41   2   4      303.93      381.79     74.69 o
  42   2   4      596.69      644.54     71.92 o
  43   2   4       26.92      -16.08     51.18 o
  44   2   4      554.24      635.29     73.30 o
  45   2   4      191.35      213.66     58.24 o
   0   3   4       72.94      104.74     22.94 o
   1   3   4     4188.72     4174.65     66.05 o
   2   3   4      621.89      604.01     32.44 o
   3   3   4     4946.01     4835.99     68.43 o
   4   3   4      589.95      515.26     28.45 o
   5   3   4       76.92       63.79     17.06 o
   6   3   4      132.76      118.68     19.39 o
   7   3   4      405.39      486.28     24.36 o
   8   3   4     5767.37     5825.29     67.93 o
   9   3   4       30.14       29.49     11.65 o
  10   3   4       37.76       33.92     12.15 o
  11   3   4     1601.76     1582.46     38.47 o
  12   3   4      831.50     1016.73     35.23 o
  13   3   4      986.34      992.71     36.40 o
  14   3   4       39.64       53.32     16.59 o
  15   3   4        1.16      -14.84     14.84 o
  16   3   4      197.08      129.54     22.44 o
  17   3   4     1462.50     1563.72     49.99 o
  18   3   4      401.87      334.17     31.51 o
  19   3   4     3511.37     3369.05     70.11 o
  20   3   4     2123.83     1891.68     57.09 o
  21   3   4     1954.69     1997.92     69.45 o
  22   3   4      137.01      126.01     29.25 o
  23   3   4     8524.90     8484.30    118.16 o
  24   3   4      756.01      745.73     45.66 o
  25   3   4     1037.53     1178.43     54.19 o
  26   3   4      917.69      953.85     49.87 o
  27   3   4      600.44      554.09     45.34 o
  28   3   4      507.04      489.97     46.56 o
  29   3   4       23.76      109.76     27.41 o
  30   3   4       82.65       30.70     19.03 o
  31   3   4       19.79       -3.47     24.33 o
  32   3   4      167.37      163.89     36.25 o
  33   3   4        5.49      -22.44     39.30 o
  34   3   4       23.17      -18.24     29.20 o
  35   3   4        5.78      -28.95     28.95 o
  36   3   4        6.19      -10.22     29.45 o
  37   3   4      207.37       89.09     42.92 o
  38   3   4        0.04      -36.39     48.22 o
  39   3   4        0.38      -20.46     38.03 o
  40   3   4      373.91      396.59     59.59 o
  41   3   4      114.72      140.25     46.54 o
  42   3   4       92.80      152.12     49.84 o
  43   3   4      718.67      855.05     86.63 o
  44   3   4       34.72      118.80     88.04 o
   0   4   4      749.30      842.20     53.86 o
   1   4   4      532.93      610.76     28.66 o
   2   4   4        4.75       -7.58     10.18 o
   3   4   4      440.93      608.93     30.58 o
   4   4   4     6727.44     7415.57     95.64 o
   5   4   4     5143.28     5300.61     80.48 o
   6   4   4     5208.35     5502.09     87.16 o
   7   4   4      761.25      888.37     30.33 o
   8   4   4     1609.73     1638.10     38.93 o
   9   4   4      242.26      217.15     19.88 o
  10   4   4     1068.40     1148.90     35.77 o
  11   4   4      903.48      875.24     33.86 o
  12   4   4      577.24      581.78     30.82 o
  13   4   4      645.81      792.46     39.42 o
  14   4   4     1943.32     1878.25     59.06 o
  15   4   4      229.32      330.50     32.38 o
  16   4   4      248.31      310.00     32.21 o
  17   4   4       35.83       21.27     19.65 o
  18   4   4      545.84      563.50     37.72 o
  19   4   4      217.35      229.24     29.88 o
  20   4   4      867.97      939.42     52.39 o
  21   4   4      716.54      614.47     42.86 o
  22   4   4       15.92       25.07     25.65 o
  23   4   4      594.63      487.82     39.95 o
  24   4   4      192.70      181.56     30.79 o
  25   4   4       94.31       89.54     28.50 o
  26   4   4      176.01      218.24     35.53 o
  27   4   4       66.34       56.74     26.19 o
  28   4   4      186.92      211.19     33.85 o
  29   4   4      122.59      130.57     29.48 o
  30   4   4        0.64       -3.09     26.56 o
  31   4   4      242.36      137.72     46.51 o
  32   4   4       17.94      -38.22     38.22 o
  33   4   4      589.63      439.85     57.07 o
  34   4   4       98.73       74.83     46.63 o
  35   4   4      556.46      567.98     54.47 o
  36   4   4       20.36       -3.88     45.80 o
  37   4   4      233.34      128.31     40.81 o
  38   4   4      916.70      814.36    133.17 o
  39   4   4      260.19       56.22    143.99 o
  40   4   4      318.80        6.54    115.81 o
  41   4   4      159.66      181.51     90.39 o
  42   4   4      436.01      326.35    153.58 o
  43   4   4       84.09      264.93    106.07 o
   0   5   4      331.09      284.80     39.38 o
   1   5   4     2045.40     1976.99     46.89 o
   2   5   4     2950.65     2666.41     50.13 o
   3   5   4     8040.42     7587.10     95.42 o
   4   5   4      975.62     1042.06     41.40 o
   5   5   4      478.38      439.56     30.41 o
   6   5   4      593.28      588.82     30.79 o
   7   5   4      921.69      993.11     35.54 o
   8   5   4      238.67      179.15     22.66 o
   9   5   4      282.83      261.19     27.31 o
  10   5   4       37.93       41.39     13.96 o
  11   5   4      265.55      249.39     23.21 o
  12   5   4     1202.49     1251.71     45.41 o
  13   5   4       43.89        5.48     16.94 o
  14   5   4      204.57      247.64     28.24 o
  15   5   4        2.93       -6.27     19.55 o
  16   5   4      292.25      338.89     39.51 o
  17   5   4     3065.62     3199.36     89.69 o
  18   5   4      155.46      133.31     33.81 o
  19   5   4       53.34       39.91     32.51 o
  20   5   4       39.13       24.56     27.50 o
  21   5   4     2413.18     2456.72     82.44 o
  22   5   4      854.68      852.52     61.34 o
  23   5   4      285.59      341.04     44.09 o
  24   5   4       57.19      -17.39     27.50 o
  25   5   4      218.28      270.95     42.11 o
  26   5   4      715.73      711.56     60.31 o
  27   5   4      534.02      654.53     80.63 o
  28   5   4       85.89       23.71     40.86 o
  29   5   4     1650.85     1587.86     85.55 o
  30   5   4      342.76      364.96     53.23 o
  31   5   4        4.27       10.83     31.69 o
  32   5   4      365.14      424.29     65.81 o
  33   5   4      589.89      409.46     62.12 o
  34   5   4        1.34      -52.67     87.61 o
  35   5   4      759.81     1094.83     96.79 o
  36   5   4      123.82      161.35     63.05 o
  37   5   4       29.77      128.59     73.10 o
  38   5   4       62.36      140.74     86.43 o
  39   5   4       10.76      163.53    113.24 o
  40   5   4       17.02      218.86     84.91 o
  41   5   4      643.26      905.26    161.23 o
   0   6   4     2874.00     2670.42     82.40 o
   1   6   4       38.60       37.00     13.45 o
   2   6   4      612.08      577.01     36.19 o
   3   6   4      345.94      315.21     28.88 o
   4   6   4      153.00      178.92     29.77 o
   5   6   4      996.14      965.34     44.04 o
   6   6   4      553.17      507.53     36.21 o
   7   6   4       81.47       92.62     22.66 o
   8   6   4       40.31       18.32     19.52 o
   9   6   4        8.62       12.04     18.21 o
  10   6   4      153.83      156.79     34.93 o
  11   6   4       26.98       -3.16     25.30 o
  12   6   4      529.63      540.32     42.47 o
  13   6   4       61.56       70.56     29.73 o
  14   6   4     1064.39     1103.15     58.47 o
  15   6   4      379.99      441.99     41.46 o
  16   6   4       84.94       97.33     29.82 o
  17   6   4        0.03       41.27     27.30 o
  18   6   4      155.73      108.65     32.08 o
  19   6   4      486.92      487.30     48.29 o
  20   6   4      784.24      843.78     65.79 o
  21   6   4        5.16       23.38     30.52 o
  22   6   4       20.33       17.00     57.33 o
  23   6   4       43.72       70.96     44.16 o
  24   6   4       17.04      -12.97     29.42 o
  25   6   4       15.71      -31.77     39.60 o
  26   6   4        1.17      -36.99     36.99 o
  27   6   4        0.22      -31.17     31.17 o
  28   6   4      223.16      289.56     74.42 o
  29   6   4      589.23      697.97     76.55 o
  30   6   4        0.27       97.46     72.20 o
  31   6   4        5.16      -60.67     68.09 o
  32   6   4      204.74      259.76     79.05 o
  33   6   4        9.75      -80.78     80.78 o
  34   6   4      572.36      501.43    114.18 o
  35   6   4       22.50      -64.93     64.93 o
  36   6   4       12.66      -23.98     68.36 o
  37   6   4        0.49      -35.80     94.97 o
  38   6   4       13.01       -5.65     54.25 o
  39   6   4       66.55       43.07    109.43 o
   0   7   4     2891.74     2835.09    155.97 o
   1   7   4     1162.69     1187.00     61.74 o
   2   7   4      341.18      248.02     37.78 o
   3   7   4      376.66      336.62     38.47 o
   4   7   4     1394.07     1505.48     65.50 o
   5   7   4     1169.62     1291.99     65.19 o
   6   7   4       35.89       41.50     21.31 o
   7   7   4     1611.58     1581.99     66.08 o
   8   7   4      118.88       82.77     34.78 o
   9   7   4      915.83      824.60     75.58 o
  10   7   4       23.86       18.58     27.77 o
  11   7   4      720.49      703.48     74.70 o
  12   7   4       72.37       52.92     24.31 o
  13   7   4      183.78      206.49     33.10 o
  14   7   4      216.56      280.66     36.08 o
  15   7   4     2371.73     2267.96     79.36 o
  16   7   4      354.86      360.65     43.33 o
  17   7   4      774.73      928.79     64.19 o
  18   7   4        6.39       14.17     29.18 o
  19   7   4       56.99       73.11     31.75 o
  20   7   4       21.75       46.26     34.90 o
  21   7   4        0.00       28.72     34.56 o
  22   7   4      280.80      309.05     48.37 o
  23   7   4       55.48       79.22     37.91 o
  24   7   4      386.90      440.29     52.25 o
  25   7   4      273.20      367.68     50.24 o
  26   7   4        7.57       24.72     39.57 o
  27   7   4      192.98      238.54     45.88 o
  28   7   4        7.32       84.26     37.68 o
  29   7   4     1358.16     1405.71    104.94 o
  30   7   4        0.01       58.44     46.90 o
  31   7   4      219.11      188.02     95.67 o
  32   7   4       78.58       -3.32     39.58 o
  33   7   4      106.28       20.02     63.31 o
  34   7   4       47.15      -29.94     48.51 o
  35   7   4        0.13        1.76    121.99 o
  36   7   4      204.28      250.35     88.27 o
  37   7   4      654.77      770.58     94.30 o
   0   8   4     2894.50     2932.48    123.90 o
   1   8   4      271.46      226.08     36.38 o
   2   8   4       41.90      101.57     30.64 o
   3   8   4        7.82       28.81     23.56 o
   4   8   4      219.26      236.76     52.11 o
   5   8   4       13.90       36.27     25.18 o
   6   8   4     1671.22     1519.27     81.37 o
   7   8   4       20.62       25.00     33.29 o
   8   8   4     1232.21     1223.38     84.17 o
   9   8   4      614.35      602.62     65.71 o
  10   8   4      561.39      575.44     65.06 o
  11   8   4      633.91      478.09     59.92 o
  12   8   4        3.06      -24.79     27.99 o
  13   8   4       23.25      -32.69     35.98 o
  14   8   4     1077.75     1224.87     89.21 o
  15   8   4       62.91        7.39    106.68 o
  16   8   4      178.86      185.30     56.43 o
  17   8   4        7.68        5.99     43.30 o
  18   8   4      270.60      226.67     55.26 o
  19   8   4      161.57      271.43     60.28 o
  20   8   4      136.36      121.86     47.37 o
  21   8   4        3.82      -32.51     68.86 o
  22   8   4        1.43       -8.22     94.38 o
  23   8   4     1232.08     1279.48    125.45 o
  24   8   4      181.35       88.96     81.10 o
  25   8   4      648.49      707.81    130.70 o
  26   8   4      647.03      617.44    121.85 o
  27   8   4        0.03       99.53     38.60 o
  28   8   4     1068.24     1135.91    122.74 o
  29   8   4       27.20      -30.17     50.81 o
  30   8   4      257.11      261.59     73.06 o
  31   8   4       30.46       -2.62     69.81 o
  32   8   4       23.91       87.19     85.78 o
  33   8   4        3.90       60.02     63.80 o
  34   8   4       74.40       85.31    117.28 o
   0   9   4       50.17       46.75     63.83 o
   1   9   4     1004.15      939.05     65.55 o
   2   9   4      174.88      126.65     45.30 o
   3   9   4        1.22       -8.30     32.17 o
   4   9   4       15.73       30.02     34.84 o
   5   9   4       70.75       67.64     39.54 o
   6   9   4     1510.04     1340.23     85.96 o
   7   9   4       12.05       61.40     38.41 o
   8   9   4       96.62       79.86     41.90 o
   9   9   4     1005.54     1006.88     83.24 o
  10   9   4       15.84        2.17     51.38 o
  11   9   4       14.10       25.71     37.88 o
  12   9   4       66.35       -1.81     44.66 o
  13   9   4      880.07      878.00     90.77 o
  14   9   4       89.48       72.11     43.32 o
  15   9   4        1.69       28.70     57.37 o
  16   9   4        0.49       16.45     43.83 o
  17   9   4      549.85      351.64    178.09 o
  18   9   4       46.09       90.62     68.18 o
  19   9   4     1235.01     1204.70    173.59 o
  20   9   4      218.90      248.93     87.75 o
  21   9   4      337.84      437.83    109.32 o
  22   9   4        3.43        0.73     50.09 o
  23   9   4      749.23      640.91    229.00 o
  24   9   4       12.67       53.47     49.72 o
  25   9   4       58.60      150.54    121.88 o
  26   9   4       49.26       55.89    128.73 o
  27   9   4        0.53      126.29     90.10 o
  28   9   4       16.90     -111.10    111.10 o
  29   9   4       17.25     -120.93    120.93 o
  30   9   4      455.92      681.15    206.80 o
   0  10   4      530.82      425.42    103.54 o
   1  10   4      113.23       80.75     81.41 o
   2  10   4      986.21     1173.25     94.03 o
   3  10   4      696.05      667.52    106.63 o
   4  10   4      112.95      132.77     54.23 o
   5  10   4      160.28      178.16     47.25 o
   6  10   4      592.71      601.83     79.92 o
   7  10   4      234.89      157.48     47.63 o
   8  10   4       85.83       75.46     41.17 o
   9  10   4       51.32       30.79     59.71 o
  10  10   4      588.04      578.98     71.15 o
  11  10   4        0.04        4.45     37.65 o
  12  10   4      513.15      334.66     67.97 o
  13  10   4       29.49       31.70     40.54 o
  14  10   4      283.56      314.56     86.79 o
  15  10   4        1.68       38.17     50.83 o
  16  10   4      117.97       91.59     44.61 o
  17  10   4      234.22      176.99     61.24 o
  18  10   4      200.68      161.72     68.24 o
  19  10   4      139.64      140.03     64.27 o
  20  10   4      359.65      374.08     99.95 o
  21  10   4      167.97      195.16     74.34 o
  22  10   4     1160.56     1414.56    175.13 o
  23  10   4       67.11       36.50     73.73 o
  24  10   4      749.17     1014.62    133.56 o
  25  10   4        0.03      -62.05    137.03 o
   0  11   4      747.46      733.62    119.46 o
   1  11   4       91.24      162.69     59.63 o
   2  11   4      145.97      263.38     62.98 o
   3  11   4      432.92      603.26     86.56 o
   4  11   4      328.13      381.07     71.02 o
   5  11   4       19.50       38.52    102.25 o
   6  11   4       80.04      116.51     88.10 o
   7  11   4      773.73      876.30    132.42 o
   8  11   4       60.44       43.97     52.05 o
   9  11   4       77.50       85.68     58.62 o
  10  11   4      110.96       58.64     50.15 o
  11  11   4      795.22      398.31     91.38 o
  12  11   4       38.27       49.08     43.99 o
  13  11   4      299.72      362.57     77.69 o
  14  11   4        8.12       -4.84     67.81 o
  15  11   4       92.95       20.67     56.69 o
  16  11   4       34.40       18.18     51.91 o
  17  11   4      158.11       26.29     67.66 o
   1   1   5      311.31      339.45     22.11 o
   2   1   5      931.86      950.69     30.86 o
   3   1   5      931.73      856.37     29.77 o
   4   1   5       20.46       33.35     14.76 o
   5   1   5     7688.39     7451.09     94.06 o
   6   1   5      188.18      105.42     17.93 o
   7   1   5       39.77       51.64     11.65 o
   8   1   5     3888.84     3756.46     52.70 o
   9   1   5       70.42      132.61     14.60 o
  10   1   5     4781.32     4816.70     57.07 o
  11   1   5        0.11        6.60      9.43 o
  12   1   5     8449.65     8149.23     83.31 o
  13   1   5      734.25      827.53     30.89 o
  14   1   5     2467.59     2344.56     44.43 o
  15   1   5      610.47      628.66     35.98 o
  16   1   5     4884.40     4815.01     78.43 o
  17   1   5      502.29      622.16     37.39 o
  18   1   5     2392.91     2273.15     58.40 o
  19   1   5      235.33      211.36     39.47 o
  20   1   5      378.09      421.47     37.22 o
  21   1   5       26.18       32.00     23.57 o
  22   1   5      153.69      151.32     30.47 o
  23   1   5       73.78       70.00     28.50 o
  24   1   5      176.81      177.74     36.14 o
  25   1   5      271.92      318.37     41.31 o
  26   1   5        2.16      -23.70     26.09 o
  27   1   5       33.24       22.31     26.41 o
  28   1   5     1046.33     1031.73     60.51 o
  29   1   5      118.82      146.01     33.17 o
  30   1   5     1937.41     1957.74     78.59 o
  31   1   5        0.43       45.40     30.65 o
  32   1   5      959.86     1067.95     66.76 o
  33   1   5      562.25      592.67     55.33 o
  34   1   5      442.11      486.84     52.82 o
  35   1   5      298.19      357.23     45.84 o
  36   1   5     1495.61     1660.41     88.62 o
  37   1   5       68.31       97.86     45.73 o
  38   1   5      440.97      550.48     70.33 o
  39   1   5      200.78      204.25     56.07 o
  40   1   5        4.16       12.34     47.47 o
  41   1   5      394.39      355.75     65.63 o
  42   1   5      149.77      162.51     55.53 o
  43   1   5        3.12       16.59     47.04 o
  44   1   5       33.88       90.14     57.17 o
  45   1   5       24.55        8.74     51.43 o
   1   2   5    14044.89    15333.25    161.98 o
   2   2   5     2123.89     2375.09     79.59 o
   3   2   5     1082.97      951.22     41.26 o
   4   2   5      695.67      631.32     37.64 o
   5   2   5        8.74       44.04     23.98 o
   6   2   5     3132.46     3334.60     64.28 o
   7   2   5     1270.56     1164.20     43.53 o
   8   2   5      195.69      245.72     22.59 o
   9   2   5     8938.11     8428.12     81.50 o
  10   2   5     8645.78     8826.22     86.65 o
  11   2   5     5958.27     6067.43     99.20 o
  12   2   5       57.57      108.43     13.32 o
  13   2   5      591.82      907.33     27.27 o
  14   2   5      126.58      128.93     14.20 o
  15   2   5      630.60      535.46     33.86 o
  16   2   5      872.18      856.30     41.69 o
  17   2   5      242.23      176.11     30.31 o
  18   2   5     5527.74     5493.40    106.93 o
  19   2   5      339.72      273.15     32.92 o
  20   2   5       38.30       43.83     29.42 o
  21   2   5      843.83      859.98     47.63 o
  22   2   5       54.63       39.84     25.20 o
  23   2   5      106.06       74.12     32.13 o
  24   2   5      123.54      145.52     32.42 o
  25   2   5     2668.63     2549.51     79.32 o
  26   2   5     1499.73     1648.04     65.23 o
  27   2   5      391.44      331.22     38.38 o
  28   2   5     1341.36     1214.48     61.89 o
  29   2   5       69.45       44.88     33.41 o
  30   2   5      450.77      399.68     41.53 o
  31   2   5        1.79      -28.01     28.01 o
  32   2   5       54.26       51.79     36.48 o
  33   2   5      178.69      161.33     37.26 o
  34   2   5       92.31      118.93     35.80 o
  35   2   5      148.15      157.39     42.77 o
  36   2   5      257.35      269.53     45.15 o
  37   2   5     1737.44     1614.69     85.28 o
  38   2   5      320.24      371.59     57.81 o
  39   2   5      108.62      105.71     48.05 o
  40   2   5      130.94       63.92     50.73 o
  41   2   5       10.26      -15.88     43.33 o
  42   2   5       40.29       17.96     45.58 o
  43   2   5      466.37      347.84     67.50 o
  44   2   5        7.74      -56.88     56.88 o
   1   3   5     1249.73     1194.77     47.76 o
   2   3   5     1247.90     1176.44     39.87 o
   3   3   5     2512.94     2370.56     61.17 o
   4   3   5     1532.86     1485.60     39.92 o
   5   3   5    11350.78    12097.72    118.55 o
   6   3   5     3425.98     3622.25     78.10 o
   7   3   5      212.65      330.94     25.58 o
   8   3   5     4102.53     4078.48     58.24 o
   9   3   5     2532.26     2545.72     47.07 o
  10   3   5       98.62       63.00     16.42 o
  11   3   5      804.60      747.82     30.89 o
  12   3   5       19.62      -11.99     11.99 o
  13   3   5     1655.92     1667.49     49.18 o
  14   3   5     2328.13     2200.19     51.50 o
  15   3   5      235.16      292.67     30.80 o
  16   3   5        0.37       15.69     20.35 o
  17   3   5        0.40        3.48     19.30 o
  18   3   5     1900.88     1648.56     53.03 o
  19   3   5     1441.89     1443.34     52.25 o
  20   3   5       38.63       29.05     23.78 o
  21   3   5       25.30       10.22     29.32 o
  22   3   5      216.86      222.46     30.84 o
  23   3   5      324.77      254.27     32.45 o
  24   3   5       45.45       41.41     25.15 o
  25   3   5      886.36     1062.56     52.57 o
  26   3   5     1993.12     1803.09     79.93 o
  27   3   5      133.20      123.09     23.41 o
  28   3   5       15.08       16.56     17.75 o
  29   3   5      112.25      115.30     30.40 o
  30   3   5      120.24       46.40     21.70 o
  31   3   5      954.07      968.92     57.34 o
  32   3   5      182.85      207.74     37.28 o
  33   3   5      654.44      787.89     54.77 o
  34   3   5      415.33      483.69     45.69 o
  35   3   5       29.17       54.04     34.81 o
  36   3   5       68.51       16.33     33.67 o
  37   3   5       43.71       40.46     35.02 o
  38   3   5      163.15      158.64     41.55 o
  39   3   5      528.25      734.90     71.07 o
  40   3   5      928.82     1075.22     88.64 o
  41   3   5       44.63       56.59     70.79 o
  42   3   5      295.96      320.12     65.03 o
  43   3   5       69.56       31.31     51.36 o
   1   4   5      860.97      893.18     38.23 o
   2   4   5     6300.46     6092.30     86.71 o
   3   4   5     1316.76     1343.46     45.95 o
   4   4   5     2226.90     2151.67     52.95 o
   5   4   5     4385.14     4372.35     77.61 o
   6   4   5      538.93      593.63     34.95 o
   7   4   5     2568.33     2228.20     55.31 o
   8   4   5      366.27      285.04     23.87 o
   9   4   5     1415.42     1253.89     49.74 o
  10   4   5      923.17     1013.07     37.81 o
  11   4   5      432.14      358.77     26.93 o
  12   4   5     1626.36     1578.91     45.72 o
  13   4   5     3396.68     3195.80     60.00 o
  14   4   5      448.73      424.48     31.16 o
  15   4   5     2326.09     2228.94     62.03 o
  16   4   5      964.32      950.62     48.62 o
  17   4   5      520.80      485.84     39.19 o
  18   4   5     1134.22     1167.44     58.83 o
  19   4   5     1932.31     1883.48     67.32 o
  20   4   5      400.64      369.88     37.15 o
  21   4   5      665.61      599.64     42.77 o
  22   4   5       21.91       20.23     23.52 o
  23   4   5      198.65      179.65     30.85 o
  24   4   5      462.19      490.32     41.14 o
  25   4   5        9.32       18.44     23.79 o
  26   4   5     1756.20     1804.01     62.87 o
  27   4   5      137.31      128.73     29.81 o
  28   4   5      245.31      264.13     36.29 o
  29   4   5       71.72      104.82     30.12 o
  30   4   5      132.96      123.11     34.45 o
  31   4   5      566.01      577.38     49.90 o
  32   4   5      940.85     1045.76     60.58 o
  33   4   5      403.40      379.77     40.57 o
  34   4   5      373.96      326.55     54.58 o
  35   4   5      227.95      274.59     49.73 o
  36   4   5       74.42       79.44     48.69 o
  37   4   5      233.87      210.24     52.17 o
  38   4   5       81.45      101.59     63.28 o
  39   4   5      642.84      339.07    258.29 o
  40   4   5      347.84      413.92    252.54 o
  41   4   5      178.19      212.33    278.27 o
  42   4   5      180.18      223.10     83.81 o
   1   5   5      586.97      541.70     36.80 o
   2   5   5      535.74      508.86     35.02 o
   3   5   5     2705.87     2842.02     62.80 o
   4   5   5      442.31      536.76     38.36 o
   5   5   5      914.20      919.03     46.59 o
   6   5   5       23.66       11.20     17.14 o
   7   5   5     1085.93     1034.12     47.92 o
   8   5   5      196.87      208.89     23.12 o
   9   5   5      509.39      523.90     33.31 o
  10   5   5       20.48        1.40     14.45 o
  11   5   5     4661.57     4314.94     75.04 o
  12   5   5      924.67      940.04     39.98 o
  13   5   5        7.64        6.92     15.84 o
  14   5   5       11.78       11.05     31.01 o
  15   5   5      257.21      240.89     33.70 o
  16   5   5      644.30      769.22     47.89 o
  17   5   5     1321.62     1324.38     59.95 o
  18   5   5     1053.58     1082.02     56.69 o
  19   5   5     1718.82     1760.46    108.85 o
  20   5   5        0.17       22.55     28.39 o
  21   5   5      792.92      769.20     58.89 o
  22   5   5      389.97      481.89     50.49 o
  23   5   5      436.79      439.38     50.70 o
  24   5   5      175.87      184.03     40.72 o
  25   5   5     2500.91     2362.47     89.55 o
  26   5   5        0.82      -22.44     31.85 o
  27   5   5       52.78       15.04     41.06 o
  28   5   5      253.03      316.72     49.65 o
  29   5   5     1227.48     1218.70     75.26 o
  30   5   5       18.32       65.94     35.41 o
  31   5   5      708.34      769.06     84.15 o
  32   5   5      117.51      125.13     47.78 o
  33   5   5      370.21      432.12    113.28 o
  34   5   5      111.96      188.91     58.63 o
  35   5   5      188.61      231.44     87.88 o
  36   5   5      104.62      180.10     64.56 o
  37   5   5      363.01      408.78     97.43 o
  38   5   5        4.23      -41.17     48.42 o
  39   5   5        7.48       -4.68    123.22 o
  40   5   5       52.21      -57.65     57.65 o
  41   5   5        0.55     -129.26    129.26 o
   1   6   5     1404.96     1440.35     43.41 o
   2   6   5     2117.59     2009.01     49.69 o
   3   6   5      154.90      106.62     21.10 o
   4   6   5     2731.67     2736.06     66.01 o
   5   6   5       88.13       68.08     28.14 o
   6   6   5      917.09      793.83     50.51 o
   7   6   5       49.44        4.73     22.41 o
   8   6   5      140.73      115.03     27.56 o
   9   6   5     2558.32     2441.72     69.62 o
  10   6   5       40.76       32.49     21.00 o
  11   6   5      717.25      718.70     45.78 o
  12   6   5     2852.24     2722.98     74.68 o
  13   6   5     4693.28     4374.71     92.11 o
  14   6   5        0.02        6.20     24.13 o
  15   6   5     1840.51     1862.65     67.68 o
  16   6   5       12.36       19.05     26.19 o
  17   6   5      410.08      451.54     48.04 o
  18   6   5       12.22       61.24     29.12 o
  19   6   5      339.63      320.20     44.19 o
  20   6   5      847.07      824.95     63.45 o
  21   6   5      201.89      206.64     39.54 o
  22   6   5       68.36        3.11     33.89 o
  23   6   5      394.38      541.77     75.65 o
  24   6   5      440.16      355.06     55.61 o
  25   6   5      840.24      802.88     76.51 o
  26   6   5      339.37      276.56     75.01 o
  27   6   5       29.07      -30.76     65.70 o
  28   6   5       19.34       41.96     37.53 o
  29   6   5      555.33      439.63     63.33 o
  30   6   5      112.86      176.47     54.50 o
  31   6   5      282.60      275.81     57.37 o
  32   6   5      739.05      831.02     88.49 o
  33   6   5      621.73      887.91     93.16 o
  34   6   5      490.17      563.62     81.90 o
  35   6   5      661.85      721.45     88.16 o
  36   6   5       65.92      -18.77     54.43 o
  37   6   5        4.70       34.50     78.15 o
  38   6   5        0.04      -54.19     54.19 o
   1   7   5     2218.68     2163.23     72.21 o
   2   7   5      236.61      191.35     31.13 o
   3   7   5       30.17       14.21     19.85 o
   4   7   5        3.94        9.71     22.05 o
   5   7   5      617.94      593.11     46.38 o
   6   7   5       61.80       71.19     27.32 o
   7   7   5       11.01      -14.26     22.64 o
   8   7   5     1423.46     1511.77     73.78 o
   9   7   5      758.62      755.73     57.29 o
  10   7   5       29.94       41.08     24.05 o
  11   7   5      648.08      750.77     57.38 o
  12   7   5     2526.26     2556.25     96.62 o
  13   7   5      253.20      308.43     37.51 o
  14   7   5       71.24       65.64     27.63 o
  15   7   5      606.56      534.81     47.86 o
  16   7   5       43.31       22.11     28.20 o
  17   7   5     1571.56     1514.91     79.70 o
  18   7   5       32.71       52.61     31.38 o
  19   7   5     1479.18     1556.78     94.18 o
  20   7   5        8.63      -49.43     54.02 o
  21   7   5      239.07      264.45     51.37 o
  22   7   5        0.11      -20.83     36.84 o
  23   7   5      638.34      645.48     68.78 o
  24   7   5      523.65      488.21     61.67 o
  25   7   5      645.38      746.95     74.19 o
  26   7   5      132.80      176.35     45.89 o
  27   7   5      924.77      982.84     88.04 o
  28   7   5      345.97      364.75     60.54 o
  29   7   5       13.98      -21.37     51.75 o
  30   7   5       17.71       54.58     74.20 o
  31   7   5      319.99      483.74     85.97 o
  32   7   5      140.58      186.96     68.31 o
  33   7   5        8.58      -55.60     55.60 o
  34   7   5       34.68       21.04     51.36 o
  35   7   5      657.95      787.41    127.98 o
  36   7   5      878.14      918.30    100.32 o
   1   8   5       13.09       11.92     25.15 o
   2   8   5       31.27       13.51     24.16 o
   3   8   5      114.63       74.34     29.36 o
   4   8   5      728.39      755.80     56.24 o
   5   8   5      101.23       97.21     28.52 o
   6   8   5       51.51       57.99     30.15 o
   7   8   5      387.84      432.21     49.25 o
   8   8   5      362.82      397.43     55.68 o
   9   8   5      135.72      137.76     47.77 o
  10   8   5       57.32       32.54     34.99 o
  11   8   5      219.28      257.99     52.29 o
  12   8   5       13.26       18.66     36.85 o
  13   8   5      395.21      457.75     76.22 o
  14   8   5       80.26       94.52     56.46 o
  15   8   5        3.24        1.08     48.81 o
  16   8   5       15.84       82.88     61.57 o
  17   8   5     1121.09     1346.09    231.40 o
  18   8   5      401.05      392.16     81.46 o
  19   8   5       58.33       57.77     51.51 o
  20   8   5       67.56      116.51     54.37 o
  21   8   5        3.22       -3.18     44.21 o
  22   8   5      293.85      120.76     63.07 o
  23   8   5        5.98       28.30     60.67 o
  24   8   5      127.90      111.51     62.68 o
  25   8   5       57.32      145.42     60.94 o
  26   8   5       86.95       65.09     83.25 o
  27   8   5      204.36      195.51     63.44 o
  28   8   5      749.42      852.48     98.95 o
  29   8   5       85.61       79.53     78.11 o
  30   8   5      230.68       53.38    185.16 o
  31   8   5      248.89      136.78     79.51 o
  32   8   5       47.56      -25.13     56.81 o
  33   8   5       85.78      -68.42     68.42 o
   1   9   5      238.69      172.13     38.32 o
   2   9   5      173.30      190.56     40.48 o
   3   9   5       54.90       62.78     31.30 o
   4   9   5       39.48       50.24     29.92 o
   5   9   5     1055.82     1044.81     74.01 o
   6   9   5     1622.05     1610.82    101.19 o
   7   9   5      172.14      151.49     46.82 o
   8   9   5      392.65      344.13     96.84 o
   9   9   5      220.72      179.21     57.22 o
  10   9   5      466.14      536.09    101.09 o
  11   9   5       25.67        0.27     37.84 o
  12   9   5      147.37      124.26     50.71 o
  13   9   5      678.52      490.57     80.00 o
  14   9   5      813.32      735.66    127.61 o
  15   9   5       23.21       35.41     65.98 o
  16   9   5       40.57        6.13     53.27 o
  17   9   5      395.67      556.24     97.27 o
  18   9   5      447.88      459.11    184.62 o
  19   9   5       32.89      210.46    116.30 o
  20   9   5        1.26        7.10     50.43 o
  21   9   5       88.68      463.11    162.27 o
  22   9   5       76.08       24.80     50.38 o
  23   9   5        5.98      -37.85     37.85 o
  24   9   5       19.34       26.39     53.73 o
  25   9   5       24.36       28.87     53.36 o
  26   9   5        9.56       50.80     49.58 o
  27   9   5       28.01      116.69     59.58 o
  28   9   5       11.48       12.20    145.49 o
  29   9   5      135.26      -46.94    137.79 o
   1  10   5       74.02        3.48     57.53 o
   2  10   5        1.50      -23.32     31.99 o
   3  10   5        3.87       27.08     38.35 o
   4  10   5      124.90      184.06     61.31 o
   5  10   5      225.83      270.68     64.50 o
   6  10   5      158.83      106.07     73.61 o
   7  10   5      145.80      201.16     60.56 o
   8  10   5       98.36       96.95     89.01 o
   9  10   5       31.15       70.61     49.51 o
  10  10   5       50.24       46.80     50.45 o
  11  10   5       47.31      -31.52     78.18 o
  12  10   5       10.27       85.28     79.89 o
  13  10   5       26.66      143.89     64.35 o
  14  10   5       47.46       78.72     48.41 o
  15  10   5      119.54       62.54     49.64 o
  16  10   5        3.22       -6.26     37.74 o
  17  10   5        3.45        9.53     45.35 o
  18  10   5        1.89       15.55     54.45 o
  19  10   5        2.14       86.87     54.74 o
  20  10   5       95.19      193.22     66.54 o
  21  10   5      244.49      269.71    149.29 o
  22  10   5      310.58      402.31    108.70 o
  23  10   5       75.01       89.22     72.32 o
   1  11   5        0.01       40.46     73.80 o
   2  11   5       30.12       -5.08    112.69 o
   3  11   5       43.01      -64.25    143.20 o
   4  11   5      286.15      150.52     84.29 o
   5  11   5       47.23      -37.06     69.29 o
   6  11   5       34.96      173.47     61.05 o
   7  11   5       69.89       15.06     43.40 o
   8  11   5      193.05      218.40     65.88 o
   9  11   5      298.28      305.45    111.33 o
  10  11   5       64.79      161.88     61.45 o
  11  11   5        2.08       54.43     60.38 o
  12  11   5      238.61      266.32     74.06 o
  13  11   5       22.54       79.23     60.65 o
  14  11   5      303.59      363.11     85.75 o
  15  11   5        1.40      -13.30     57.59 o
  16  11   5      161.49      201.62    139.83 o
   0   0   6    11050.53    11057.85    162.60 o
   1   0   6      776.29     1120.52     45.59 o
   2   0   6    13251.96    13531.73    161.23 o
   3   0   6    15469.71    16379.92    184.83 o
   4   0   6    27664.01    28476.07    273.92 o
   5   0   6     5387.59     6393.69    107.63 o
   6   0   6     3855.61     3962.68     86.28 o
   7   0   6     3885.63     4404.35     91.24 o
   8   0   6     4580.89     4926.66    199.71 o
   9   0   6      318.78      371.00     30.60 o
  10   0   6     1499.36     1705.10     57.66 o
  11   0   6      859.95      827.95     42.16 o
  12   0   6     7411.17     7413.66    114.58 o
  13   0   6       14.59       26.11     23.74 o
  14   0   6      290.76      168.70     37.23 o
  15   0   6        1.68       12.76     26.24 o
  16   0   6      735.13      609.38     58.72 o
  17   0   6        3.20      -28.82     28.98 o
  18   0   6        6.37       10.06     32.31 o
  19   0   6     1154.55     1160.01     80.55 o
  20   0   6     7065.57     6582.77    154.92 o
  21   0   6      104.66      131.10     42.40 o
  22   0   6     2692.25     2647.11    105.29 o
  23   0   6     4969.91     4346.68    135.05 o
  24   0   6     4934.28     4975.99    145.08 o
  25   0   6      375.27      383.65     60.76 o
  26   0   6       92.61      132.09     47.64 o
  27   0   6     1024.42      990.24     97.09 o
  28   0   6        3.26      -39.15     39.15 o
  29   0   6      944.79     1031.35     92.04 o
  30   0   6      100.54       80.84     45.45 o
  31   0   6     2512.64     2146.05    110.97 o
  32   0   6      982.01      925.53     92.55 o
  33   0   6        5.83       47.06     52.48 o
  34   0   6       92.79      200.57     56.44 o
  35   0   6       20.38       83.53     48.96 o
  36   0   6     2082.17     1999.91    132.83 o
  37   0   6      109.91      195.13     68.40 o
  38   0   6      542.14      533.91    106.94 o
  39   0   6        0.62       61.78     64.68 o
  40   0   6      286.57      298.59    124.15 o
  41   0   6      241.49      231.07     93.39 o
  42   0   6     1172.59     1316.78    160.68 o
  43   0   6       79.29       30.59     77.51 o
  44   0   6     1110.07     1135.20    130.51 o
   0   1   6    22457.79    24131.56    247.39 o
   1   1   6     4513.55     4196.62     61.23 o
   2   1   6     3270.47     3129.32     46.82 o
   3   1   6      914.41      981.14     34.77 o
   4   1   6     2781.51     3166.20     55.53 o
   5   1   6     1699.91     1653.33     45.30 o
   6   1   6      553.44      714.46     32.44 o
   7   1   6     1221.27     1310.17     36.65 o
   8   1   6      148.97      164.06     24.11 o
   9   1   6      561.04      495.48     26.77 o
  10   1   6      318.67      415.00     24.42 o
  11   1   6        3.47       28.13     15.75 o
  12   1   6        1.95       14.90     14.10 o
  13   1   6     1262.33     1118.94     35.88 o
  14   1   6      167.97      270.18     32.79 o
  15   1   6     2971.66     2952.68     52.82 o
  16   1   6        1.67       -9.23     15.57 o
  17   1   6        0.16        7.31     24.04 o
  18   1   6      103.83      102.29     23.94 o
  19   1   6      391.92      373.71     35.65 o
  20   1   6     1643.21     1558.75     55.87 o
  21   1   6     2494.52     2295.92     66.27 o
  22   1   6       30.14       55.82     32.83 o
  23   1   6     2910.52     2661.63     71.84 o
  24   1   6      823.80      774.51     50.84 o
  25   1   6      390.12      385.47     40.97 o
  26   1   6       37.42       45.39     27.20 o
  27   1   6      469.91      467.64     43.00 o
  28   1   6      500.90      431.20     42.62 o
  29   1   6      585.92      617.89     50.82 o
  30   1   6        1.85       -2.51     26.81 o
  31   1   6       23.78       33.49     30.76 o
  32   1   6        0.75       49.02     35.39 o
  33   1   6        4.71        6.35     35.64 o
  34   1   6     1176.91     1072.44     66.74 o
  35   1   6       70.47      110.72     36.26 o
  36   1   6       11.44       41.73     34.63 o
  37   1   6       12.42      -30.09     40.97 o
  38   1   6       18.06       34.03     39.32 o
  39   1   6      950.57      942.48     86.04 o
  40   1   6       17.06        1.52     48.74 o
  41   1   6      149.67      204.14     59.75 o
  42   1   6        0.27       24.34     48.54 o
  43   1   6      391.03      290.61     65.41 o
  44   1   6       26.80       92.63     55.02 o
   0   2   6     1541.77     1851.04     67.65 o
   1   2   6      299.02      242.64     23.41 o
   2   2   6     6380.11     6860.93     86.31 o
   3   2   6      683.10      870.18     37.55 o
   4   2   6      111.87      143.37     20.64 o
   5   2   6      183.61      246.87     23.37 o
   6   2   6     7378.44     6907.44     86.30 o
   7   2   6     1982.91     2007.10     44.45 o
   8   2   6    11193.15    10957.12    105.65 o
   9   2   6      624.10      575.02     28.07 o
  10   2   6     3091.89     3178.15     46.20 o
  11   2   6      209.93      148.33     16.05 o
  12   2   6     2860.70     2951.57     46.47 o
  13   2   6      175.76      185.91     18.02 o
  14   2   6     2377.49     2080.06     44.30 o
  15   2   6        1.05       -6.15     11.82 o
  16   2   6     1613.60     1574.63     48.18 o
  17   2   6      432.59      424.55     37.01 o
  18   2   6     1176.63     1235.10     53.70 o
  19   2   6     1521.42     1552.94     56.50 o
  20   2   6       72.32       41.15     23.31 o
  21   2   6       64.17       -2.32     30.00 o
  22   2   6        4.30      -24.26     24.26 o
  23   2   6      186.57      181.76     36.29 o
  24   2   6       40.33       48.67     26.93 o
  25   2   6       32.77       32.29     25.80 o
  26   2   6     2395.18     2011.20     65.79 o
  27   2   6        6.80       10.47     24.84 o
  28   2   6      488.15      593.62     48.51 o
  29   2   6      428.21      499.61     46.61 o
  30   2   6     1996.16     1975.41     71.53 o
  31   2   6      166.55       94.94     33.12 o
  32   2   6      522.28      481.97     49.18 o
  33   2   6      152.75      149.60     36.21 o
  34   2   6       27.78        6.55     29.51 o
  35   2   6       62.51       75.63     34.06 o
  36   2   6     1188.56     1165.78     71.87 o
  37   2   6      527.28      581.81     63.57 o
  38   2   6      138.79       89.71     43.55 o
  39   2   6       13.89       -1.40     49.33 o
  40   2   6      114.37       41.97     47.71 o
  41   2   6       90.86       -9.53     47.13 o
  42   2   6       13.39        6.63     47.24 o
  43   2   6      142.44      210.19     61.01 o
   0   3   6      225.29      176.52     39.92 o
   1   3   6      191.91      248.45     30.85 o
   2   3   6     1611.28     1382.53     54.65 o
   3   3   6      308.55      216.69     29.95 o
   4   3   6     1905.89     1454.30     56.47 o
   5   3   6     4998.23     5131.26     91.45 o
   6   3   6     3749.39     3588.63     74.93 o
   7   3   6      395.45      330.63     28.39 o
   8   3   6     1881.75     1734.67     45.78 o
   9   3   6     2588.53     2490.11     50.49 o
  10   3   6     1002.33     1164.21     37.78 o
  11   3   6       22.43       51.40     17.84 o
  12   3   6      326.84      354.89     26.17 o
  13   3   6      251.59      207.07     34.96 o
  14   3   6        6.92       41.35     15.96 o
  15   3   6     1416.67     1366.76     44.09 o
  16   3   6      944.99      883.03     38.73 o
  17   3   6      857.20      754.01     43.63 o
  18   3   6       99.08       47.54     25.61 o
  19   3   6     1660.95     1649.43     62.61 o
  20   3   6     1841.14     1836.20     58.57 o
  21   3   6       29.55        3.60     24.05 o
  22   3   6      117.91       71.65     25.51 o
  23   3   6        0.56       -9.94     21.65 o
  24   3   6       21.60       39.36     24.44 o
  25   3   6     1018.96      937.28     51.20 o
  26   3   6      762.77      702.39     49.13 o
  27   3   6      309.43      266.66     38.47 o
  28   3   6      867.45      750.49     56.79 o
  29   3   6      990.40     1084.18     63.20 o
  30   3   6     1048.30      997.29     57.41 o
  31   3   6       75.90       51.64     37.54 o
  32   3   6       86.89       66.45     32.45 o
  33   3   6       38.48       53.46     39.49 o
  34   3   6      909.94      931.35     63.40 o
  35   3   6       39.11        8.10     36.71 o
  36   3   6        0.05       -6.04     33.85 o
  37   3   6      256.74      229.22     46.93 o
  38   3   6       21.39        8.05     41.87 o
  39   3   6      136.97      154.68     47.04 o
  40   3   6       23.51       91.60     43.80 o
  41   3   6       39.81       22.93     44.94 o
  42   3   6        0.55      -42.64     53.19 o
   0   4   6      703.49      584.64     92.13 o
   1   4   6      591.49      576.87     37.87 o
   2   4   6      102.74       84.81     22.41 o
   3   4   6       26.28       42.18     16.91 o
   4   4   6     1733.30     1543.54     47.42 o
   5   4   6     2321.19     2550.46     58.40 o
   6   4   6     1070.43     1232.35     44.38 o
   7   4   6     3330.42     3315.86     69.06 o
   8   4   6     1622.55     1875.69     56.19 o
   9   4   6      616.12      580.96     35.09 o
  10   4   6      154.77      158.11     22.02 o
  11   4   6      784.85      709.22     35.79 o
  12   4   6       89.29      106.98     19.30 o
  13   4   6       73.80      112.46     20.17 o
  14   4   6     1657.73     1667.56     49.22 o
  15   4   6      159.65      108.65     21.55 o
  16   4   6        1.87      -19.91     23.68 o
  17   4   6      128.62      100.51     35.83 o
  18   4   6      458.25      498.06     42.49 o
  19   4   6        5.81      -17.14     23.72 o
  20   4   6      631.82      478.35     48.03 o
  21   4   6        0.21      -20.10     22.32 o
  22   4   6      115.22      114.32     28.35 o
  23   4   6      157.64      162.10     32.18 o
  24   4   6      789.09      743.80     55.37 o
  25   4   6      501.79      575.65     46.64 o
  26   4   6       52.99       67.27     28.93 o
  27   4   6        3.63       41.91     27.45 o
  28   4   6      571.08      523.66     48.54 o
  29   4   6      382.90      245.21     41.51 o
  30   4   6      920.72      737.04     56.00 o
  31   4   6      216.42      227.19     37.98 o
  32   4   6      280.23      322.30     43.17 o
  33   4   6       62.08       94.16     34.92 o
  34   4   6       52.55        5.90     33.98 o
  35   4   6       29.85       42.34     37.80 o
  36   4   6        9.80       86.47     45.37 o
  37   4   6       12.56      -56.38     63.51 o
  38   4   6       13.71      -24.23     30.42 o
  39   4   6        3.17       28.22     37.15 o
  40   4   6       68.10      -13.71     64.69 o
  41   4   6      105.50      135.89    134.56 o
   0   5   6      148.89      141.70     28.78 o
   1   5   6     2398.38     2341.56     70.55 o
   2   5   6     2365.73     2126.58     59.55 o
   3   5   6      285.35      256.49     28.59 o
   4   5   6     1245.28     1166.23     50.69 o
   5   5   6      485.39      453.05     35.24 o
   6   5   6      109.16      115.40     21.72 o
   7   5   6      308.43      324.57     31.68 o
   8   5   6     2974.94     2847.08     62.06 o
   9   5   6        2.88       18.47     15.24 o
  10   5   6      259.87      254.43     27.26 o
  11   5   6      543.95      515.16     37.18 o
  12   5   6       92.06       75.98     24.41 o
  13   5   6     2848.55     2785.32     61.18 o
  14   5   6      147.52      149.76     25.53 o
  15   5   6      243.49      254.38     32.93 o
  16   5   6      817.42      801.98     55.12 o
  17   5   6       57.85       55.28     32.33 o
  18   5   6       53.77       66.60     28.15 o
  19   5   6      836.46      801.87     68.69 o
  20   5   6       19.89       23.78     31.71 o
  21   5   6      317.18      338.62     51.34 o
  22   5   6     2701.65     2472.40    102.47 o
  23   5   6      197.63      226.48     48.73 o
  24   5   6     1185.78     1029.28     81.37 o
  25   5   6     1836.14     2060.01    146.86 o
  26   5   6      238.77      293.95     53.17 o
  27   5   6      309.66      360.11     58.89 o
  28   5   6     1202.04     1303.15     84.52 o
  29   5   6      182.34      196.07     45.54 o
  30   5   6        4.75       47.26     41.15 o
  31   5   6      335.93      465.28     59.99 o
  32   5   6      375.92      595.94     86.31 o
  33   5   6       96.30      184.96     46.47 o
  34   5   6        1.16      104.15     53.24 o
  35   5   6        5.01       64.42     71.93 o
  36   5   6        0.02       58.53     52.71 o
  37   5   6        9.30      176.80     60.10 o
  38   5   6        6.37      139.77     58.47 o
  39   5   6       75.49      135.85     97.64 o
  40   5   6       11.07      -73.46     73.46 o
   0   6   6      248.92      364.98     40.35 o
   1   6   6      572.84      603.37     36.21 o
   2   6   6      116.26      111.75     20.82 o
   3   6   6      979.96     1084.37     45.46 o
   4   6   6        0.51       20.36     16.96 o
   5   6   6       12.80       37.08     22.03 o
   6   6   6      462.26      511.89     41.88 o
   7   6   6      707.82      676.09     46.74 o
   8   6   6     1000.68     1038.06     54.66 o
   9   6   6       38.67       17.15     21.07 o
  10   6   6       18.57       -9.74     19.19 o
  11   6   6        3.34       10.24     23.24 o
  12   6   6      211.16      210.53     34.01 o
  13   6   6      105.98      144.47     30.82 o
  14   6   6       52.93       95.52     32.48 o
  15   6   6        8.01       34.80     30.18 o
  16   6   6      134.17      111.51     36.82 o
  17   6   6       11.39       18.37     29.94 o
  18   6   6        1.11       -0.24     31.82 o
  19   6   6      335.67      321.74     51.15 o
  20   6   6       25.14       20.60     38.36 o
  21   6   6      230.75      185.92     55.13 o
  22   6   6      314.94      353.51     56.09 o
  23   6   6       58.46       47.17     39.86 o
  24   6   6       91.20       79.98     44.52 o
  25   6   6        8.79      -40.91     40.91 o
  26   6   6     1423.25     1432.80     97.38 o
  27   6   6      275.77      397.38     93.17 o
  28   6   6      286.40      365.44     60.98 o
  29   6   6        2.75        4.49     38.92 o
  30   6   6       26.60       74.08     38.97 o
  31   6   6       19.10       54.00     38.78 o
  32   6   6      194.13      260.24     59.51 o
  33   6   6        1.97       39.95     40.51 o
  34   6   6      120.27       79.63     57.36 o
  35   6   6      403.64      327.94     71.94 o
  36   6   6       62.37      127.93     60.27 o
  37   6   6      150.13      140.61     63.86 o
  38   6   6       48.26      -51.71     51.71 o
   0   7   6      386.89      415.14     57.51 o
   1   7   6      661.38      646.78     48.43 o
   2   7   6     1938.50     2014.98     86.96 o
   3   7   6     1861.85     1750.78     74.60 o
   4   7   6      622.72      649.53     53.77 o
   5   7   6       24.07       36.97     24.66 o
   6   7   6       12.31       29.08     28.55 o
   7   7   6       88.39       85.18     34.36 o
   8   7   6        2.00        5.14     26.92 o
   9   7   6      732.43      664.40     54.18 o
  10   7   6        4.95       25.71     24.35 o
  11   7   6       69.06       80.49     29.51 o
  12   7   6      310.88      224.96     45.28 o
  13   7   6      348.66      329.57     51.30 o
  14   7   6      404.75      462.28     57.00 o
  15   7   6        6.54      -17.24     30.19 o
  16   7   6       30.12       44.42     32.20 o
  17   7   6        0.41       28.89     31.53 o
  18   7   6     1256.21     1389.05     92.76 o
  19   7   6     2267.87     2363.47    126.41 o
  20   7   6      298.21      364.76     56.78 o
  21   7   6      196.67      284.15     50.47 o
  22   7   6      954.39     1098.92     84.68 o
  23   7   6      429.99      482.93     64.17 o
  24   7   6      736.12      646.49     70.70 o
  25   7   6      106.83      147.91     47.47 o
  26   7   6       27.29       50.18     44.05 o
  27   7   6        0.02       46.70     92.10 o
  28   7   6      137.57       86.47     72.60 o
  29   7   6        9.62      -32.59     51.24 o
  30   7   6       17.68       30.22    108.18 o
  31   7   6      122.34       51.34     63.78 o
  32   7   6      268.25      284.80     54.17 o
  33   7   6      135.33      104.75     56.73 o
  34   7   6        2.16      115.42     56.43 o
  35   7   6       12.30        2.23     51.96 o
   0   8   6     1135.26     1110.61     93.01 o
   1   8   6      360.84      382.92     44.53 o
   2   8   6      482.25      505.76     53.86 o
   3   8   6        2.00       17.79     25.91 o
   4   8   6      558.53      559.23     64.35 o
   5   8   6      981.63     1043.72     82.20 o
   6   8   6      111.94      169.10     41.25 o
   7   8   6       59.29       50.27     33.81 o
   8   8   6      119.47      153.16     41.43 o
   9   8   6      138.11      156.78     43.02 o
  10   8   6        0.36      -21.06     34.46 o
  11   8   6        2.40       42.95     45.10 o
  12   8   6      436.35      470.71     75.86 o
  13   8   6        6.20       20.08     45.93 o
  14   8   6      502.57      493.22     78.03 o
  15   8   6      166.36      177.74     56.93 o
  16   8   6      147.75      132.15     54.32 o
  17   8   6       27.95      -46.61     82.11 o
  18   8   6        0.26        0.41     41.63 o
  19   8   6        1.49       13.35     47.51 o
  20   8   6     2179.73     1968.95    267.91 o
  21   8   6      169.73      378.30    199.46 o
  22   8   6     1391.52     1827.21    166.33 o
  23   8   6       19.72       11.25     54.56 o
  24   8   6      256.88      282.00     75.90 o
  25   8   6       76.19       20.96     70.39 o
  26   8   6       19.68       12.84     48.05 o
  27   8   6       73.01       86.45     48.59 o
  28   8   6       86.49      145.67     55.70 o
  29   8   6      241.54      405.72     71.02 o
  30   8   6       14.92      216.43     54.66 o
  31   8   6       14.24      -21.35     72.02 o
  32   8   6       80.30      -27.31    113.26 o
   0   9   6      118.70      105.41     61.99 o
   1   9   6      352.22      337.93     57.77 o
   2   9   6      100.89      122.91     40.08 o
   3   9   6      377.12      284.41     52.34 o
   4   9   6       45.10       52.38     30.64 o
   5   9   6      510.77      323.58     56.05 o
   6   9   6       76.77      121.96     39.28 o
   7   9   6     1122.97     1049.21    104.79 o
   8   9   6       54.98       65.53     76.03 o
   9   9   6      907.10      836.42     99.29 o
  10   9   6      557.54      487.02     81.12 o
  11   9   6       21.04       37.74     49.42 o
  12   9   6      311.28      306.03     76.38 o
  13   9   6      531.32      458.92     82.33 o
  14   9   6      868.19      805.25    100.96 o
  15   9   6      721.09      732.12    110.51 o
  16   9   6        0.63        0.01     46.49 o
  17   9   6      382.09      283.70    109.89 o
  18   9   6       24.05      -19.00     79.89 o
  19   9   6      183.37      124.08     68.90 o
  20   9   6        0.02       56.64     60.31 o
  21   9   6       17.62      124.43     71.81 o
  22   9   6      216.36      163.53     71.30 o
  23   9   6        9.07      -21.51     78.35 o
  24   9   6      168.95      171.46    104.85 o
  25   9   6       89.90       82.57     55.11 o
  26   9   6      171.56      147.75     62.87 o
  27   9   6       71.09      136.35     91.78 o
   0  10   6       18.93      -27.48     43.65 o
   1  10   6        2.03       16.58     33.84 o
   2  10   6      106.64       97.56     41.94 o
   3  10   6      472.97      385.56     77.31 o
   4  10   6        5.06       -7.48     34.02 o
   5  10   6        6.64        4.25     40.27 o
   6  10   6     1273.41     1338.80    125.07 o
   7  10   6       11.85       43.47     47.89 o
   8  10   6      185.22      112.04     57.47 o
   9  10   6        0.11       84.03     49.95 o
  10  10   6      563.37      434.89     80.57 o
  11  10   6       94.75      104.48     53.79 o
  12  10   6       45.21        6.85     47.68 o
  13  10   6        4.76       41.41     53.51 o
  14  10   6     1305.54     1106.55    115.89 o
  15  10   6      266.26      152.44     91.44 o
  16  10   6      255.35      437.88     97.93 o
  17  10   6      219.99      259.16     95.64 o
  18  10   6       76.92      114.47     97.25 o
  19  10   6       20.80      -14.51     77.10 o
  20  10   6       25.10       88.70     80.77 o
  21  10   6       47.48       73.53     61.18 o
  22  10   6      295.44      542.49    101.61 o
   0  11   6      559.27      274.35    155.28 o
   1  11   6       44.93       24.73     83.67 o
   2  11   6      170.07      253.98    102.98 o
   3  11   6      138.53      121.22     57.81 o
   4  11   6      278.22      308.64     73.91 o
   5  11   6       81.66      109.14     57.08 o
   6  11   6      393.75      302.25     69.95 o
   7  11   6      173.61      101.31     49.87 o
   8  11   6       47.16       64.68     48.66 o
   9  11   6       25.70      195.36     82.55 o
  10  11   6        5.05       85.06     54.64 o
  11  11   6      365.21      320.70     76.76 o
  12  11   6      284.91      311.23     76.46 o
  13  11   6      516.36      428.29     86.21 o
   1   1   7     3666.34     4322.38     66.04 o
   2   1   7        9.22       -7.21     14.04 o
   3   1   7      619.42      719.43     29.54 o
   4   1   7      232.51      214.16     19.62 o
   5   1   7     3671.28     3857.31     56.72 o
   6   1   7       60.66       -0.13     16.90 o
   7   1   7     2553.07     2499.74     50.94 o
   8   1   7       34.77       35.95     24.67 o
   9   1   7     4773.53     4532.96     70.77 o
  10   1   7       19.38        6.37     16.61 o
  11   1   7     5254.47     4858.22     68.38 o
  12   1   7       90.90      176.85     19.42 o
  13   1   7     6688.53     6260.32     76.21 o
  14   1   7     1009.93      827.20     46.08 o
  15   1   7     3548.22     3408.52     65.10 o
  16   1   7       52.00       49.03     22.89 o
  17   1   7      796.75      731.85     48.56 o
  18   1   7      242.93      263.62     31.50 o
  19   1   7     1948.47     1755.74     94.96 o
  20   1   7      442.23      473.66     43.65 o
  21   1   7       17.69        8.98     25.30 o
  22   1   7      197.35      184.75     35.03 o
  23   1   7      202.40      145.47     30.87 o
  24   1   7      281.01      234.46     35.24 o
  25   1   7      158.07      169.20     33.20 o
  26   1   7      819.42      748.69     52.16 o
  27   1   7      105.18      140.21     33.45 o
  28   1   7      123.34       97.30     32.51 o
  29   1   7        0.20       17.69     28.00 o
  30   1   7      867.35      759.11     56.63 o
  31   1   7     1064.68     1055.82     67.81 o
  32   1   7        0.18       10.63     35.21 o
  33   1   7      999.41     1136.69     68.42 o
  34   1   7       34.85       52.44     33.89 o
  35   1   7     1007.59     1044.20     68.65 o
  36   1   7      348.24      424.48     52.43 o
  37   1   7       38.82       67.16     36.71 o
  38   1   7       83.43       43.58     39.25 o
  39   1   7     1024.26      916.83     78.10 o
  40   1   7      127.52      204.78     59.06 o
  41   1   7      170.60      122.85     56.46 o
  42   1   7        0.93       17.60     47.82 o
  43   1   7       31.47       43.86     52.69 o
   1   2   7     1618.94     1813.74     48.24 o
   2   2   7     2994.62     3477.08     64.41 o
   3   2   7     4653.14     5384.96     79.34 o
   4   2   7       13.93       47.87     21.29 o
   5   2   7       31.31       58.59     20.44 o
   6   2   7     2003.93     2170.64     53.43 o
   7   2   7      227.10      153.31     20.70 o
   8   2   7     3246.28     2874.80     55.56 o
   9   2   7     1835.68     2131.51     53.35 o
  10   2   7     4743.96     4128.88     62.85 o
  11   2   7      985.27      989.38     38.73 o
  12   2   7     3384.01     3232.15     55.33 o
  13   2   7        3.34       -1.11     15.92 o
  14   2   7       91.05       91.96     17.13 o
  15   2   7      178.55      245.66     25.20 o
  16   2   7      198.11      187.56     21.17 o
  17   2   7      734.56      893.60     39.14 o
  18   2   7      338.11      445.45     40.93 o
  19   2   7        0.17      -24.16     24.16 o
  20   2   7      670.49      680.88     46.62 o
  21   2   7      793.01      764.10     47.02 o
  22   2   7      469.67      483.64     41.31 o
  23   2   7       74.36       64.93     28.12 o
  24   2   7      790.56      811.70     52.30 o
  25   2   7      402.44      453.20     41.89 o
  26   2   7       56.82       88.83     28.75 o
  27   2   7      325.55      275.43     42.57 o
  28   2   7       17.82       41.28     26.19 o
  29   2   7      662.08      683.57     53.48 o
  30   2   7     1696.57     1647.90     78.92 o
  31   2   7       96.91       52.63     36.00 o
  32   2   7      499.50      509.11     49.67 o
  33   2   7      100.24       88.09     33.78 o
  34   2   7     1580.76     1604.12     80.78 o
  35   2   7      264.21      288.21     48.16 o
  36   2   7       77.74       69.50     37.43 o
  37   2   7        9.63      -33.58     33.58 o
  38   2   7      405.40      266.85     57.36 o
  39   2   7       59.29      127.99     46.54 o
  40   2   7       83.22       49.67     44.01 o
  41   2   7      100.03       62.46     51.44 o
  42   2   7       50.87       51.46     51.94 o
   1   3   7      812.68      799.44     51.70 o
   2   3   7      743.81      654.97     46.91 o
   3   3   7     3813.98     3724.40     89.58 o
   4   3   7       19.68       15.18     32.38 o
   5   3   7     2837.82     2635.17     75.54 o
   6   3   7      279.58      262.14     30.27 o
   7   3   7      365.43      467.86     38.04 o
   8   3   7      240.03      188.18     31.08 o
   9   3   7     4840.72     4768.83     87.82 o
  10   3   7     1266.99     1323.47     48.05 o
  11   3   7        0.04       -1.59     14.61 o
  12   3   7      980.69      939.11     46.66 o
  13   3   7      463.17      349.49     28.87 o
  14   3   7      313.06      341.94     31.02 o
  15   3   7      627.21      541.70     37.32 o
  16   3   7      188.96      182.31     24.44 o
  17   3   7     2239.94     2169.35     63.26 o
  18   3   7      955.59      909.89     57.42 o
  19   3   7     1378.93     1356.84     68.75 o
  20   3   7      179.38      125.08     31.29 o
  21   3   7      633.98      581.46     49.23 o
  22   3   7      305.75      253.35     37.63 o
  23   3   7      453.23      355.34     42.11 o
  24   3   7      831.82      771.10     56.71 o
  25   3   7     1133.47     1174.73     68.57 o
  26   3   7      894.09      784.43     57.77 o
  27   3   7      487.04      481.44     48.92 o
  28   3   7       32.24       77.35     28.54 o
  29   3   7     1177.48     1067.56     70.40 o
  30   3   7      413.49      412.10     47.12 o
  31   3   7      286.92      233.01     38.61 o
  32   3   7        2.84       30.21     29.98 o
  33   3   7        8.83       35.07     29.52 o
  34   3   7      380.99      357.42     50.11 o
  35   3   7      183.75       86.56     37.26 o
  36   3   7      111.40      124.53     37.51 o
  37   3   7      255.35      332.98     57.45 o
  38   3   7        9.63       88.27     43.07 o
  39   3   7      237.95      380.40     56.44 o
  40   3   7        0.78        4.18     38.17 o
  41   3   7      735.72      865.22     87.04 o
  42   3   7      112.14      113.63    178.27 o
   1   4   7     1302.92     1127.85    104.90 o
   2   4   7      852.25      847.51     61.24 o
   3   4   7      164.35      144.58     33.06 o
   4   4   7    11029.56    10824.81    155.17 o
   5   4   7       14.53       26.00     19.51 o
   6   4   7     3521.49     3020.85     86.91 o
   7   4   7      584.28      683.02     47.62 o
   8   4   7      164.05      213.42     38.59 o
   9   4   7      215.16      291.44     36.21 o
  10   4   7     1512.19     1490.82     54.81 o
  11   4   7      338.60      428.56     35.74 o
  12   4   7        0.01      -11.44     15.80 o
  13   4   7     2292.95     2215.60     72.73 o
  14   4   7     1337.41     1174.80     61.54 o
  15   4   7      277.15      282.11     32.34 o
  16   4   7      500.56      413.33     39.15 o
  17   4   7      215.79      189.18     34.77 o
  18   4   7     8360.07     8071.97    131.40 o
  19   4   7      181.76      195.79     34.16 o
  20   4   7       21.32       45.62     27.13 o
  21   4   7     1021.45      947.42     62.05 o
  22   4   7      166.58      188.82     36.44 o
  23   4   7       80.61       82.47     32.15 o
  24   4   7     2142.00     2096.44     90.71 o
  25   4   7        8.59       -9.11     28.13 o
  26   4   7     2948.07     2679.28     90.60 o
  27   4   7      747.03      691.93     60.44 o
  28   4   7      142.17       95.95     42.00 o
  29   4   7      105.41       81.11     36.33 o
  30   4   7       81.24       99.89     37.87 o
  31   4   7      598.17      708.05     61.88 o
  32   4   7      122.59      120.15     43.08 o
  33   4   7      174.24      227.29     46.81 o
  34   4   7       15.28       54.69     48.41 o
  35   4   7      111.19      127.17     39.49 o
  36   4   7     1219.87     1423.53     93.02 o
  37   4   7        7.63      112.49     40.50 o
  38   4   7      568.33      776.11     88.80 o
  39   4   7      128.48       65.84     43.77 o
  40   4   7     1552.60     1778.42    153.39 o
   1   5   7      362.76      338.80     36.55 o
   2   5   7      358.92      398.71     57.37 o
   3   5   7      680.81      655.74     49.55 o
   4   5   7     1771.63     1768.57     73.79 o
   5   5   7     2016.86     2046.84     70.56 o
   6   5   7     1338.08     1239.71     61.04 o
   7   5   7     1594.56     1620.18     67.74 o
   8   5   7       68.99       28.93     28.08 o
   9   5   7        1.45       10.69     19.28 o
  10   5   7       82.64       63.85     22.36 o
  11   5   7      692.58      757.44     50.11 o
  12   5   7        8.11        8.39     21.17 o
  13   5   7      101.00      158.67     27.94 o
  14   5   7      800.05      667.15     46.07 o
  15   5   7       18.62       29.06     31.05 o
  16   5   7       81.53       52.44     21.21 o
  17   5   7        7.75       19.90     24.34 o
  18   5   7       14.99       54.23     27.26 o
  19   5   7      779.27      805.93     60.78 o
  20   5   7       85.71       69.24     40.73 o
  21   5   7      357.42      355.93     53.36 o
  22   5   7      135.65      179.16     46.77 o
  23   5   7      335.71      213.12     42.76 o
  24   5   7      622.78      716.11     76.13 o
  25   5   7      973.90     1050.58     77.83 o
  26   5   7      231.51       87.73     58.13 o
  27   5   7      613.67      625.77     63.05 o
  28   5   7      330.89      369.82     80.00 o
  29   5   7        7.59       39.27     38.59 o
  30   5   7      160.41      235.79     69.14 o
  31   5   7      945.57      997.32     91.60 o
  32   5   7      336.79      254.08     57.99 o
  33   5   7      118.90       87.20     47.83 o
  34   5   7       17.21       21.76     41.45 o
  35   5   7      235.05      328.77     73.84 o
  36   5   7      319.62      425.96     75.83 o
  37   5   7       49.10       50.83     52.66 o
  38   5   7        2.02      -37.06     68.80 o
  39   5   7       80.62        3.87     58.72 o
   1   6   7     2886.10     2945.42     75.58 o
   2   6   7     1077.89     1100.14     54.63 o
   3   6   7       10.14       28.58     21.87 o
   4   6   7      772.28      772.52     55.59 o
   5   6   7      434.36      518.34     46.90 o
   6   6   7       80.28       99.15     27.42 o
   7   6   7       29.05        0.54     21.75 o
   8   6   7     2283.29     2544.99     82.38 o
   9   6   7      418.10      431.59     45.01 o
  10   6   7     3951.75     3811.70    105.04 o
  11   6   7       38.33       69.61     26.68 o
  12   6   7     3060.88     3053.55     90.91 o
  13   6   7       10.59       49.64     26.90 o
  14   6   7      457.31      492.61     50.68 o
  15   6   7      979.51      870.23     72.06 o
  16   6   7      112.02       55.03     77.85 o
  17   6   7       56.25       47.50     37.88 o
  18   6   7      124.41       98.22     37.80 o
  19   6   7      714.67      663.27     66.46 o
  20   6   7      535.88      440.50     59.58 o
  21   6   7        9.04        4.80     39.65 o
  22   6   7       49.73       15.22     40.84 o
  23   6   7       60.52       57.48     42.62 o
  24   6   7      657.76      679.47     71.49 o
  25   6   7      281.76      363.61     57.68 o
  26   6   7       18.60       11.67     37.65 o
  27   6   7       13.78       64.51     38.55 o
  28   6   7      122.27       45.82     41.07 o
  29   6   7      243.00      299.67     64.51 o
  30   6   7     1174.57     1434.30    135.40 o
  31   6   7        1.11       33.76     44.02 o
  32   6   7     1527.39     1621.91    103.10 o
  33   6   7      508.75      638.13     87.55 o
  34   6   7      985.70     1224.38     93.20 o
  35   6   7       43.43       -1.66     54.20 o
  36   6   7      132.20      177.15     67.61 o
   1   7   7     4656.41     4763.38    134.82 o
   2   7   7       95.01       91.03     33.22 o
   3   7   7       35.09      -30.25     30.25 o
   4   7   7      468.56      500.40     74.20 o
   5   7   7      106.53       86.46     38.98 o
   6   7   7        5.86       10.60     25.47 o
   7   7   7       43.40        9.00     29.40 o
   8   7   7       78.12       44.31     32.02 o
   9   7   7     2669.16     2634.98     87.91 o
  10   7   7       47.18       75.74     29.30 o
  11   7   7      317.43      313.47     43.19 o
  12   7   7        5.42       -4.43     25.53 o
  13   7   7      305.08      312.66     43.17 o
  14   7   7        9.49       13.47     32.71 o
  15   7   7      874.08      778.48     75.06 o
  16   7   7       13.20      -17.06     37.72 o
  17   7   7      506.94      417.62     66.64 o
  18   7   7       17.89       71.17    124.27 o
  19   7   7        7.24        2.98     37.35 o
  20   7   7      293.28      237.96     74.69 o
  21   7   7      133.89       75.53     43.11 o
  22   7   7      148.05      140.88     61.62 o
  23   7   7        7.16       32.69     36.93 o
  24   7   7      187.62      105.60     48.26 o
  25   7   7      562.64      644.42     73.25 o
  26   7   7       15.34       14.84     60.96 o
  27   7   7      583.50      713.67    110.33 o
  28   7   7      340.53      418.40     68.54 o
  29   7   7        0.33       54.61     37.73 o
  30   7   7      154.05      317.02     54.30 o
  31   7   7      141.29       77.48     52.90 o
  32   7   7       31.35       18.80     36.29 o
  33   7   7      106.84       83.33     46.97 o
  34   7   7        0.40       -6.56     51.62 o
   1   8   7      205.94      111.62     69.61 o
   2   8   7      602.80      566.41     66.95 o
   3   8   7     1071.30     1154.12     90.68 o
   4   8   7      590.81      554.28     64.33 o
   5   8   7      851.27      754.34     89.73 o
   6   8   7      115.56       84.57     48.09 o
   7   8   7        0.19       29.19     30.85 o
   8   8   7       22.46       26.01     34.96 o
   9   8   7      743.18      686.59     73.73 o
  10   8   7      121.57      167.94     48.85 o
  11   8   7      177.24      187.31     47.78 o
  12   8   7      158.06       46.28     46.83 o
  13   8   7       12.49       -8.23     36.17 o
  14   8   7        0.89       25.38     41.59 o
  15   8   7      278.69      179.84     78.15 o
  16   8   7      598.38      628.76     99.42 o
  17   8   7       12.61       52.71     60.38 o
  18   8   7       16.41       51.08     75.84 o
  19   8   7        1.93       37.86     74.90 o
  20   8   7      321.84      342.47     84.40 o
  21   8   7        0.10       26.01     51.68 o
  22   8   7       74.58       74.78     59.35 o
  23   8   7      106.97      136.26     68.99 o
  24   8   7       58.74      122.76    116.23 o
  25   8   7       62.76       82.26     66.17 o
  26   8   7      123.06      181.10     68.19 o
  27   8   7      120.42      253.59     65.70 o
  28   8   7     1191.97     1623.78    166.58 o
  29   8   7        2.03       66.57     56.55 o
  30   8   7       85.95      163.94     65.47 o
   1   9   7       85.14       94.62     39.58 o
   2   9   7        0.03      -16.32     27.84 o
   3   9   7      946.52      818.86    104.25 o
   4   9   7       85.14       65.12     37.06 o
   5   9   7      624.44      589.37     70.83 o
   6   9   7      329.25      337.41     55.57 o
   7   9   7       30.72       31.92     31.81 o
   8   9   7      472.53      468.99     66.04 o
   9   9   7      723.57      892.85    106.02 o
  10   9   7       19.15       22.51     52.99 o
  11   9   7      826.78      947.98    107.55 o
  12   9   7       20.86       15.91     47.59 o
  13   9   7      344.43      352.90     76.42 o
  14   9   7        6.10      -40.91     61.32 o
  15   9   7      200.08      164.59     59.20 o
  16   9   7       66.96      109.05     57.48 o
  17   9   7      224.73      149.81     70.37 o
  18   9   7       43.55      108.08     60.07 o
  19   9   7      508.08      428.39     94.75 o
  20   9   7       99.56       61.83     57.30 o
  21   9   7      507.92      400.31     88.84 o
  22   9   7       53.90       74.62     54.69 o
  23   9   7      319.77      265.39    107.50 o
  24   9   7        4.18       35.73     59.69 o
  25   9   7       45.40      121.60     66.50 o
  26   9   7      144.77       72.62    124.08 o
   1  10   7      143.66       82.11     43.02 o
   2  10   7       84.87      103.80     43.36 o
   3  10   7       36.11       41.47     46.89 o
   4  10   7        1.01       25.31     37.29 o
   5  10   7      250.58      288.44     73.07 o
   6  10   7       65.88       23.69     56.17 o
   7  10   7       11.80      -42.44     42.44 o
   8  10   7       34.25       -3.01     45.68 o
   9  10   7      289.75      250.46     73.03 o
  10  10   7        0.12      -43.92     43.92 o
  11  10   7      371.99      329.20     73.48 o
  12  10   7      132.05      226.84     69.63 o
  13  10   7       93.99      124.47     56.44 o
  14  10   7      106.16       50.04     53.68 o
  15  10   7       41.16       25.42     53.20 o
  16  10   7        9.39      -40.82    121.70 o
  17  10   7      119.14      149.77     73.11 o
  18  10   7       24.87      -24.27     85.59 o
  19  10   7       30.81       47.36     64.43 o
  20  10   7       62.99       65.41     52.18 o
   1  11   7       58.38       90.69     56.30 o
   2  11   7        7.94        9.92     46.18 o
   3  11   7        8.10       33.10     46.96 o
   4  11   7        2.91        0.44     48.41 o
   5  11   7      174.69      147.08     66.32 o
   6  11   7      201.47      324.07     79.50 o
   7  11   7      349.99      443.98     86.07 o
   8  11   7      291.13      350.22     79.39 o
   9  11   7      194.62      243.62     77.14 o
  10  11   7       38.82        8.55     55.68 o
   0   0   8    12205.84    11915.25    186.39 o
   1   0   8       70.74       16.10     17.05 o
   2   0   8      314.36      567.17     35.25 o
   3   0   8      451.16      744.11     35.99 o
   4   0   8     3874.80     4281.20     72.09 o
   5   0   8    11316.79    10355.84    154.73 o
   6   0   8       56.46       17.45     51.91 o
   7   0   8     1396.06     1509.82     78.69 o
   8   0   8     4082.32     4256.43    105.01 o
   9   0   8     1170.53     1278.50     61.72 o
  10   0   8     6620.18     6106.86    108.58 o
  11   0   8     1098.92     1245.21     69.05 o
  12   0   8     1343.26     1194.37     56.78 o
  13   0   8     1123.94     1106.23     52.79 o
  14   0   8     6049.85     5914.16    178.44 o
  15   0   8    22840.11    20968.35    297.55 o
  16   0   8      303.88      312.39     54.88 o
  17   0   8        0.71        7.52     34.31 o
  18   0   8      930.85      916.58     88.38 o
  19   0   8       17.95       71.80     45.30 o
  20   0   8     6205.36     6190.88    145.58 o
  21   0   8      123.74      152.73     42.74 o
  22   0   8      523.78      487.61     63.98 o
  23   0   8       13.14      -19.14     35.78 o
  24   0   8       51.48       79.04     41.97 o
  25   0   8     2080.51     1712.37    112.92 o
  26   0   8      521.31      405.06     65.05 o
  27   0   8       12.00       10.27     39.24 o
  28   0   8      297.11      259.84     58.61 o
  29   0   8     2801.30     2552.28    125.39 o
  30   0   8      325.72      319.86     67.99 o
  31   0   8      121.22      113.07     54.60 o
  32   0   8       89.59      169.67     51.97 o
  33   0   8      413.49      382.88     64.96 o
  34   0   8       87.24       47.62     46.07 o
  35   0   8        0.05      -28.87     46.25 o
  36   0   8     1600.64     1374.18    107.20 o
  37   0   8      162.27      146.31     78.65 o
  38   0   8      131.86      131.72     55.62 o
  39   0   8     1319.69     1332.07    133.71 o
  40   0   8       35.07       47.51     56.42 o
  41   0   8      132.16       87.03     78.67 o
  42   0   8      288.38      273.85     88.70 o
   0   1   8      615.99      819.76     52.49 o
   1   1   8     3573.28     3595.66     64.18 o
   2   1   8     3364.38     3758.36     56.76 o
   3   1   8      231.69      229.53     27.02 o
   4   1   8     3646.13     4031.57     84.13 o
   5   1   8      839.38      776.67     33.44 o
   6   1   8      159.48      190.85     22.75 o
   7   1   8     1716.26     1797.61     46.17 o
   8   1   8     2149.83     2151.38     87.56 o
   9   1   8       76.54       51.84     35.98 o
  10   1   8     1009.34     1055.98     44.05 o
  11   1   8      154.60      174.36     25.47 o
  12   1   8      460.29      368.94     27.66 o
  13   1   8     1118.09     1263.92     50.27 o
  14   1   8        6.01       -4.82     21.59 o
  15   1   8      449.92      442.42     45.09 o
  16   1   8      747.52      808.48     56.91 o
  17   1   8     5855.22     5588.17    118.98 o
  18   1   8      510.65      587.89     59.63 o
  19   1   8     1844.87     1869.42     72.74 o
  20   1   8       90.18       55.13     29.72 o
  21   1   8      629.33      608.08     51.40 o
  22   1   8     1534.39     1507.36     73.80 o
  23   1   8     5479.08     5425.21    105.31 o
  24   1   8      143.27      173.56     33.82 o
  25   1   8      601.17      555.32     47.67 o
  26   1   8       14.20       10.52     26.80 o
  27   1   8      105.44      112.69     32.43 o
  28   1   8       90.67       55.22     31.12 o
  29   1   8      182.24      122.54     37.04 o
  30   1   8      178.94       93.38     37.66 o
  31   1   8        0.19       12.17     30.88 o
  32   1   8      462.22      429.32     48.00 o
  33   1   8       41.90      -15.40     30.87 o
  34   1   8      647.31      659.61     58.88 o
  35   1   8        3.30       -3.54     34.97 o
  36   1   8      233.99      260.16     45.37 o
  37   1   8      236.98      139.91     43.82 o
  38   1   8      171.86      197.85     46.21 o
  39   1   8       59.41       29.86     38.22 o
  40   1   8       63.95       52.74     45.30 o
  41   1   8       88.85       73.22     54.67 o
  42   1   8        2.80       88.90     54.63 o
   0   2   8      167.25      130.50     34.20 o
   1   2   8     5514.78     5257.86     82.91 o
   2   2   8      143.84      143.27     23.75 o
   3   2   8       14.30       27.79     19.68 o
   4   2   8      627.44      721.38     39.16 o
   5   2   8      173.38      190.80     25.13 o
   6   2   8      941.42      934.18     43.65 o
   7   2   8      606.36      584.14     37.42 o
   8   2   8     1571.42     1474.14     53.49 o
   9   2   8     5271.14     5118.48     99.34 o
  10   2   8     4202.05     4081.91    118.43 o
  11   2   8       18.06       51.40     20.39 o
  12   2   8      875.81      835.07     48.23 o
  13   2   8      622.72      692.31     43.02 o
  14   2   8     4893.04     4823.38     96.21 o
  15   2   8       38.37       39.09     26.65 o
  16   2   8     4474.25     4287.17     91.08 o
  17   2   8       48.91       29.11     34.04 o
  18   2   8     1398.40     1240.81     71.82 o
  19   2   8     2078.78     2073.47    109.16 o
  20   2   8      819.85      753.33     54.90 o
  21   2   8     2846.87     2678.59     81.26 o
  22   2   8      228.62      206.56     35.20 o
  23   2   8     1125.08     1065.35     63.85 o
  24   2   8        9.63      -21.07     21.07 o
  25   2   8      242.50      190.94     42.29 o
  26   2   8      114.33      118.77     31.93 o
  27   2   8      341.71      333.35     41.28 o
  28   2   8        2.23       11.67     26.91 o
  29   2   8       58.14      123.12     36.10 o
  30   2   8      488.92      546.30     52.64 o
  31   2   8       14.04       55.89     31.69 o
  32   2   8      546.60      549.07     52.60 o
  33   2   8       89.65      118.79     37.15 o
  34   2   8      101.16       60.06     36.51 o
  35   2   8       23.42        1.30     33.48 o
  36   2   8      428.17      456.29     54.74 o
  37   2   8      206.33      176.40     46.02 o
  38   2   8      220.72      149.31     42.94 o
  39   2   8        8.43       -2.95     41.07 o
  40   2   8      205.98      240.33     54.17 o
  41   2   8      380.89      447.54     69.43 o
   0   3   8      166.90      116.78     44.74 o
   1   3   8      126.40       84.84     36.39 o
   2   3   8     1888.48     1869.94     60.68 o
   3   3   8      106.54       72.30     27.45 o
   4   3   8     3818.52     3689.06     77.56 o
   5   3   8     2050.96     2059.51     71.45 o
   6   3   8     3311.53     3288.44     67.01 o
   7   3   8     1463.54     1279.06     46.84 o
   8   3   8     1280.54     1268.24     47.58 o
   9   3   8      317.70      291.62     28.78 o
  10   3   8     1582.82     1660.14     50.72 o
  11   3   8     4023.09     3902.91     68.40 o
  12   3   8     3479.18     3164.25     73.86 o
  13   3   8      621.36      660.12     51.67 o
  14   3   8        5.20       -8.10     23.73 o
  15   3   8      167.19      161.65     33.83 o
  16   3   8      277.19      323.58     35.75 o
  17   3   8     1399.65     1443.26     58.88 o
  18   3   8      138.40      206.58     35.11 o
  19   3   8       15.54       24.88     24.80 o
  20   3   8     1451.94     1489.13     70.76 o
  21   3   8     1049.54     1022.61     63.01 o
  22   3   8     1091.76     1143.31     66.79 o
  23   3   8        1.05       -1.91     26.49 o
  24   3   8     2367.08     2320.01    108.41 o
  25   3   8      247.54      270.62     46.45 o
  26   3   8      223.98      223.74     44.79 o
  27   3   8      743.07      620.29     62.20 o
  28   3   8     3141.08     2806.70    102.71 o
  29   3   8      437.84      457.52     57.59 o
  30   3   8      134.38       90.50     39.47 o
  31   3   8      274.46      184.31     51.93 o
  32   3   8       24.64       66.82     32.99 o
  33   3   8        2.17        7.03     33.90 o
  34   3   8        2.84       37.93     32.26 o
  35   3   8       61.37       84.53     38.02 o
  36   3   8       94.88       98.97     40.44 o
  37   3   8        1.45       37.48     39.20 o
  38   3   8       73.45       84.55     40.80 o
  39   3   8      361.18      313.52     55.11 o
  40   3   8      148.57      111.07     45.85 o
   0   4   8      864.30      736.89     80.26 o
   1   4   8       22.44       15.41     37.58 o
   2   4   8      117.67      167.52     50.40 o
   3   4   8       98.85      109.96     30.27 o
   4   4   8      171.37      158.68     29.85 o
   5   4   8      187.65      118.48     26.50 o
   6   4   8      819.87      968.34     56.89 o
   7   4   8     1304.89     1427.44     62.67 o
   8   4   8     1997.52     1992.21     71.82 o
   9   4   8      120.78      105.41     38.89 o
  10   4   8      982.94      855.26     52.96 o
  11   4   8       58.12       75.99     29.15 o
  12   4   8      126.60       97.75     24.89 o
  13   4   8       41.61       29.92     21.32 o
  14   4   8     1172.96     1169.86     55.79 o
  15   4   8       76.16       45.21     21.71 o
  16   4   8      279.15      369.77     38.86 o
  17   4   8      267.19      315.10     39.10 o
  18   4   8      881.89     1043.42     55.56 o
  19   4   8      612.58      603.94     55.08 o
  20   4   8        2.14      -23.80     24.19 o
  21   4   8       49.75      125.94     36.64 o
  22   4   8      306.02      413.87     45.55 o
  23   4   8       11.26       23.98     27.96 o
  24   4   8      137.15      151.43     36.94 o
  25   4   8       74.57       71.96     38.36 o
  26   4   8      127.06      165.71     51.18 o
  27   4   8      527.97      642.56     59.37 o
  28   4   8      532.40      541.63     54.88 o
  29   4   8       34.79      144.71     47.39 o
  30   4   8       51.05      159.89     41.57 o
  31   4   8      590.67      611.53     80.17 o
  32   4   8      181.00      137.47     41.38 o
  33   4   8        7.68       19.28     34.14 o
  34   4   8       84.00      110.28     44.91 o
  35   4   8       41.83       64.81     39.76 o
  36   4   8       67.82       51.78     50.87 o
  37   4   8       76.64       50.78     30.96 o
  38   4   8        0.58       93.25     52.77 o
  39   4   8      588.35      453.36     83.82 o
   0   5   8     5217.28     4944.70    173.60 o
   1   5   8     1599.41     1560.36     77.84 o
   2   5   8     4313.46     4463.57    103.62 o
   3   5   8      720.27      637.59     51.73 o
   4   5   8       68.71       52.66     24.25 o
   5   5   8     3643.75     3512.07    113.95 o
   6   5   8     5079.85     4929.56    108.94 o
   7   5   8       21.98       10.26     22.86 o
   8   5   8      366.00      358.74     41.60 o
   9   5   8       64.04       58.32     23.42 o
  10   5   8        4.24      -17.59     17.59 o
  11   5   8      378.68      427.34     38.87 o
  12   5   8     1554.65     1564.88     62.74 o
  13   5   8      807.35      939.95     54.93 o
  14   5   8     2821.76     2850.17     77.90 o
  15   5   8       22.50       22.95     27.30 o
  16   5   8      286.30      345.78     40.07 o
  17   5   8        0.01        1.10     22.26 o
  18   5   8       55.42       21.14     29.70 o
  19   5   8       72.69       94.41     33.89 o
  20   5   8     1456.69     1762.36     75.81 o
  21   5   8      863.96      774.08     67.21 o
  22   5   8      463.82      494.92     60.15 o
  23   5   8       27.81       95.95     41.72 o
  24   5   8     1701.68     1672.99     97.09 o
  25   5   8      507.54      278.82     49.32 o
  26   5   8      389.41      533.56     61.12 o
  27   5   8       32.31       31.92     46.29 o
  28   5   8      288.84      243.18     50.60 o
  29   5   8      136.75      149.40     51.14 o
  30   5   8     2259.18     2231.50    134.91 o
  31   5   8      664.38      813.40     77.39 o
  32   5   8        0.22      -25.32     43.25 o
  33   5   8       43.25      171.49     54.56 o
  34   5   8      808.90      892.90    101.20 o
  35   5   8      101.50      159.51     52.85 o
  36   5   8       84.51      116.57     59.28 o
  37   5   8       35.66       72.33     58.27 o
   0   6   8     4271.43     4164.98    130.44 o
   1   6   8      286.69      218.69     31.68 o
   2   6   8       49.03       83.28     28.29 o
   3   6   8      347.40      234.81     35.81 o
   4   6   8     1497.22     1681.54     74.18 o
   5   6   8      292.01      382.23     43.28 o
   6   6   8      669.40      562.54     50.22 o
   7   6   8       91.51       78.28     31.40 o
   8   6   8      471.51      523.91     49.56 o
   9   6   8      265.75      235.60     37.46 o
  10   6   8       35.14       44.00     27.25 o
  11   6   8       63.40      141.41     33.61 o
  12   6   8      117.85      126.06     33.36 o
  13   6   8     1196.41     1223.39     74.04 o
  14   6   8      294.52      272.36     41.07 o
  15   6   8        0.03      -11.80     28.65 o
  16   6   8      859.49      778.84     67.80 o
  17   6   8        0.00      -55.72     55.72 o
  18   6   8        6.96       38.85     64.99 o
  19   6   8      436.59      287.48     60.79 o
  20   6   8      167.41      117.03     72.78 o
  21   6   8        0.40       40.13     43.78 o
  22   6   8       10.25       -3.96     35.89 o
  23   6   8      144.66      171.43     40.66 o
  24   6   8      348.17      426.68     54.71 o
  25   6   8       47.86       38.83     37.73 o
  26   6   8      458.77      543.55     63.19 o
  27   6   8      243.83      249.26     49.04 o
  28   6   8       20.07       22.84     38.70 o
  29   6   8      201.44      285.97     57.60 o
  30   6   8      286.91      239.71     69.28 o
  31   6   8      189.95      168.27     50.96 o
  32   6   8        6.47      -39.38     39.38 o
  33   6   8      400.10      499.73     81.26 o
  34   6   8      271.42      306.87     58.51 o
  35   6   8      301.48      307.91     61.12 o
   0   7   8     6546.90     7067.27    234.87 o
   1   7   8     2238.13     2297.08     99.73 o
   2   7   8      482.52      381.96     51.43 o
   3   7   8       79.68       51.03     33.98 o
   4   7   8      427.23      417.50     55.26 o
   5   7   8      417.94      399.13     55.20 o
   6   7   8     1794.98     1887.52     94.98 o
   7   7   8      278.56      220.40     45.01 o
   8   7   8       27.74       56.39     26.95 o
   9   7   8       32.23       21.07     26.02 o
  10   7   8       26.10       -1.32     24.78 o
  11   7   8      107.28       66.59     31.19 o
  12   7   8       96.13       33.38     32.44 o
  13   7   8     1042.43     1061.34     79.01 o
  14   7   8       11.83       -9.57     29.58 o
  15   7   8       10.80       49.15     41.15 o
  16   7   8      210.81      299.00     55.24 o
  17   7   8        2.81       10.59     38.23 o
  18   7   8      319.49      380.46     67.51 o
  19   7   8      571.14      669.31     83.86 o
  20   7   8     1114.44     1094.53    156.40 o
  21   7   8      496.80      498.77     80.11 o
  22   7   8        2.11       57.49     49.31 o
  23   7   8        9.45       69.68     46.35 o
  24   7   8      157.55      281.54     64.68 o
  25   7   8       23.52       15.35     39.68 o
  26   7   8      487.87      567.13    105.09 o
  27   7   8      252.97      242.80     66.49 o
  28   7   8      167.32      211.68     50.62 o
  29   7   8      301.99      171.48     71.36 o
  30   7   8      474.39      631.17     73.52 o
  31   7   8       84.46      187.31     49.76 o
  32   7   8      168.61      287.43     58.23 o
   0   8   8     3233.53     3169.83    341.74 o
   1   8   8      170.81      194.63     46.65 o
   2   8   8      143.93      144.66     64.20 o
   3   8   8       83.12       78.11     36.78 o
   4   8   8      156.99      117.49     42.33 o
   5   8   8      135.84      146.41     43.38 o
   6   8   8      743.76      677.75     71.78 o
   7   8   8     2989.78     2648.89    112.88 o
   8   8   8       12.36       30.17     38.81 o
   9   8   8      208.88      227.37     51.14 o
  10   8   8        3.52        2.11     32.86 o
  11   8   8        0.21        5.84     37.19 o
  12   8   8       19.96       63.83     36.39 o
  13   8   8      117.82      109.63     54.70 o
  14   8   8      107.36        1.38     56.45 o
  15   8   8      908.95     1106.42    110.63 o
  16   8   8      328.50      282.01     74.71 o
  17   8   8       29.45       -4.91     49.13 o
  18   8   8       17.39       74.66     85.17 o
  19   8   8        2.91      112.34     63.79 o
  20   8   8       87.98       53.03     82.60 o
  21   8   8        0.77       51.39     66.93 o
  22   8   8      798.24      892.06    130.40 o
  23   8   8      174.21      196.24     69.55 o
  24   8   8       41.01       76.57     53.50 o
  25   8   8      107.38      178.05     76.13 o
  26   8   8        8.71       67.49     55.68 o
  27   8   8      172.91      161.24     72.00 o
  28   8   8       18.64       85.38     51.53 o
  29   8   8     1061.67     1178.15    104.42 o
   0   9   8      757.29      915.67    126.67 o
   1   9   8       90.19       41.45     41.82 o
   2   9   8      101.34       24.10     33.28 o
   3   9   8       40.57       66.80     40.24 o
   4   9   8      469.73      463.44     65.73 o
   5   9   8        0.60       13.03     33.42 o
   6   9   8      160.41       96.04     44.18 o
   7   9   8     1677.36     1719.82    115.74 o
   8   9   8       30.70       16.20     33.51 o
   9   9   8       46.54       83.31     44.65 o
  10   9   8       86.46      113.27     45.16 o
  11   9   8       26.34       84.03     56.85 o
  12   9   8      183.71      123.67     60.64 o
  13   9   8       46.67       33.32     54.22 o
  14   9   8        6.54        2.20     56.25 o
  15   9   8      382.24      345.61     80.62 o
  16   9   8        4.07       10.88     50.12 o
  17   9   8      116.01       77.79     66.75 o
  18   9   8        0.62      -10.66     53.47 o
  19   9   8      267.59      320.43     92.75 o
  20   9   8       19.07       37.42     53.94 o
  21   9   8        7.25       49.19     58.65 o
  22   9   8      470.70      549.05    106.37 o
  23   9   8       69.81      130.61    121.79 o
  24   9   8       13.33      102.08     91.07 o
   0  10   8       17.34       68.08     58.58 o
   1  10   8      374.69      418.76     72.58 o
   2  10   8      206.68      140.27     49.92 o
   3  10   8        3.80        2.51     35.42 o
   4  10   8        0.06       24.17     38.25 o
   5  10   8       10.89       89.74     42.62 o
   6  10   8     1026.23     1187.85    102.91 o
   7  10   8       39.73       59.48     48.93 o
   8  10   8       75.91      103.83     58.70 o
   9  10   8      304.56      225.64     68.17 o
  10  10   8        0.43      -60.31     76.40 o
  11  10   8       13.67      -12.28     43.25 o
  12  10   8       11.99       24.27     43.20 o
  13  10   8      368.44      415.03     83.12 o
  14  10   8      288.38      361.81     82.41 o
  15  10   8       20.29        4.09     49.29 o
  16  10   8        4.61      -32.46     61.35 o
  17  10   8        3.44       12.67     55.46 o
   0  11   8       71.45       62.05     80.71 o
   1  11   8       24.36       36.78     39.84 o
   2  11   8        3.66       49.22     51.37 o
   3  11   8      134.82      148.79     98.19 o
   1   1   9      593.49      702.96     41.00 o
   2   1   9      513.40      624.98     39.47 o
   3   1   9     2062.70     2012.22     56.47 o
   4   1   9      120.66       61.04     23.56 o
   5   1   9     1029.92     1110.77     42.16 o
   6   1   9     2992.24     2844.26     87.11 o
   7   1   9       51.92       76.93     29.04 o
   8   1   9      744.13      630.24     40.94 o
   9   1   9      201.61      197.77     27.53 o
  10   1   9      871.79      738.13     38.52 o
  11   1   9        7.89      -19.79     19.79 o
  12   1   9     1420.51     1279.09     42.45 o
  13   1   9     7360.06     6950.98    100.10 o
  14   1   9     1512.03     1275.23     74.07 o
  15   1   9       99.09       42.77     49.30 o
  16   1   9     2077.51     1932.44     79.26 o
  17   1   9    11943.64    10971.50    173.72 o
  18   1   9      193.83      162.45     38.58 o
  19   1   9     4185.48     3922.47    127.64 o
  20   1   9      672.33      673.39     58.61 o
  21   1   9      432.77      418.22     49.83 o
  22   1   9     1419.52     1429.08     82.32 o
  23   1   9     1469.55     1410.39     82.93 o
  24   1   9      316.92      257.11     41.04 o
  25   1   9      534.69      592.42     60.57 o
  26   1   9        0.08      -24.39     28.06 o
  27   1   9      387.21      367.03     49.93 o
  28   1   9      174.54      130.05     41.99 o
  29   1   9        7.34       14.55     31.77 o
  30   1   9      175.30      162.53     37.97 o
  31   1   9        3.08      -12.97     30.41 o
  32   1   9      278.83      239.57     44.09 o
  33   1   9      117.00       62.63     38.60 o
  34   1   9      123.65       85.41     39.77 o
  35   1   9       34.40       56.50     37.50 o
  36   1   9      367.55      353.06     54.27 o
  37   1   9       66.16       42.46     39.23 o
  38   1   9      267.21      264.86     49.33 o
  39   1   9      317.99      210.38     47.88 o
  40   1   9       73.11      135.19     43.34 o
   1   2   9        8.54        5.86     21.62 o
   2   2   9     1294.51     1316.82     53.20 o
   3   2   9      272.22      276.04     30.85 o
   4   2   9     1332.70     1327.12     51.57 o
   5   2   9     4867.33     4834.22     83.90 o
   6   2   9      326.21      313.63     31.78 o
   7   2   9      282.65      318.79     32.28 o
   8   2   9      255.74      186.37     24.88 o
   9   2   9      102.83      143.97     25.92 o
  10   2   9     1808.88     1638.81     56.12 o
  11   2   9       78.04       39.81     24.61 o
  12   2   9     2801.64     2775.21     78.14 o
  13   2   9      147.37       84.42     36.60 o
  14   2   9        3.39       38.93     18.97 o
  15   2   9     2534.48     2500.90    150.30 o
  16   2   9     1941.37     1991.90     79.24 o
  17   2   9      202.06      227.20     40.79 o
  18   2   9     3082.06     3049.31     95.45 o
  19   2   9       40.43       51.06     27.99 o
  20   2   9     2427.70     2349.89     86.97 o
  21   2   9     3278.83     3135.84     99.15 o
  22   2   9      352.73      315.18     47.79 o
  23   2   9      674.79      667.08     55.17 o
  24   2   9     1118.11      975.04     65.49 o
  25   2   9      728.98      681.81     56.46 o
  26   2   9      534.91      593.70     56.16 o
  27   2   9       19.04      -18.87     23.75 o
  28   2   9      144.39      157.26     49.66 o
  29   2   9      157.85      107.68     37.35 o
  30   2   9       14.74       14.66     38.13 o
  31   2   9      128.97       27.37     32.49 o
  32   2   9       74.25      -14.39     36.52 o
  33   2   9       77.25       50.28     39.02 o
  34   2   9        0.49       19.81     37.67 o
  35   2   9       84.04      114.23     48.61 o
  36   2   9       73.77      164.27     43.46 o
  37   2   9       38.93       19.49     37.51 o
  38   2   9       48.10       34.49     37.56 o
  39   2   9       81.31      112.70     41.69 o
  40   2   9      813.86      988.45     84.46 o
   1   3   9       52.55       52.33     25.11 o
   2   3   9      114.22       96.36     26.92 o
   3   3   9     1341.61     1362.42     57.31 o
   4   3   9      240.50      145.07     29.79 o
   5   3   9      935.43     1025.46     52.10 o
   6   3   9        5.04       42.64     26.40 o
   7   3   9     3156.71     3110.64     68.82 o
   8   3   9      192.80      216.80     30.25 o
   9   3   9     2094.08     1966.68     61.67 o
  10   3   9     4972.32     4675.78    101.68 o
  11   3   9     9418.82     9189.55    110.12 o
  12   3   9      513.79      602.34     45.46 o
  13   3   9      689.25      602.40     45.11 o
  14   3   9        7.96       14.98     24.52 o
  15   3   9       30.91       42.64     22.31 o
  16   3   9     2958.01     2910.13     76.42 o
  17   3   9      860.32      954.03     66.56 o
  18   3   9      452.50      360.54     46.68 o
  19   3   9      234.45      287.38     43.78 o
  20   3   9      681.80      585.14     56.11 o
  21   3   9      466.31      380.91     48.90 o
  22   3   9      253.67      264.66     46.65 o
  23   3   9     3518.35     3023.27    166.13 o
  24   3   9       66.62       42.95     27.32 o
  25   3   9     3023.60     2983.76    105.48 o
  26   3   9      682.61      564.72     51.63 o
  27   3   9      175.90      220.02     37.26 o
  28   3   9       27.50       28.45     26.51 o
  29   3   9      325.92      289.95     51.11 o
  30   3   9      575.72      532.32     56.00 o
  31   3   9      751.74      686.14     65.62 o
  32   3   9       17.23       73.18     38.99 o
  33   3   9      857.57      983.88     74.53 o
  34   3   9      395.18      416.64     59.22 o
  35   3   9      108.41       91.96     39.85 o
  36   3   9      353.68      487.23     73.72 o
  37   3   9      261.86      340.21     66.36 o
  38   3   9        4.54        6.36     43.63 o
  39   3   9       97.16      157.48     60.12 o
   1   4   9      131.15      125.36     35.54 o
   2   4   9     1436.10     1436.41     66.66 o
   3   4   9      362.67      361.40     39.82 o
   4   4   9      963.25      957.22     55.67 o
   5   4   9      178.91      164.76     28.96 o
   6   4   9      635.53      747.21     46.29 o
   7   4   9     1750.80     1873.09     72.70 o
   8   4   9       86.68       60.68     31.97 o
   9   4   9     2387.40     2343.99     65.68 o
  10   4   9       14.03        6.63     20.64 o
  11   4   9     2994.39     2885.13     71.74 o
  12   4   9     3668.20     3621.68     95.67 o
  13   4   9      135.31       87.30     28.63 o
  14   4   9      125.63      171.11     25.91 o
  15   4   9     2750.01     2788.07    119.09 o
  16   4   9      239.17      348.90     42.40 o
  17   4   9      166.11      286.00     44.36 o
  18   4   9      205.42      254.44     42.88 o
  19   4   9      176.45      166.21     38.09 o
  20   4   9      104.15      121.03     36.62 o
  21   4   9       19.58      -29.35     29.35 o
  22   4   9     2235.92     2121.34     91.90 o
  23   4   9      391.42      322.56     54.32 o
  24   4   9      984.16      982.87     69.17 o
  25   4   9     1247.36     1187.61     75.47 o
  26   4   9      515.27      458.48     52.81 o
  27   4   9       76.99       63.16     34.81 o
  28   4   9       47.90      131.86     38.82 o
  29   4   9      514.14      631.54     64.15 o
  30   4   9        3.49       -6.38     36.25 o
  31   4   9      675.60      847.12     70.71 o
  32   4   9      424.10      408.73     54.57 o
  33   4   9      576.38      738.04     70.37 o
  34   4   9     1014.97     1184.45     95.87 o
  35   4   9      202.64      172.24     54.23 o
  36   4   9      134.87      217.55     47.13 o
  37   4   9       91.88       26.30     46.36 o
  38   4   9        5.72       46.86     40.86 o
   1   5   9     2068.09     2188.81     88.26 o
   2   5   9        4.26       14.38     22.71 o
   3   5   9     1330.40     1365.41     68.94 o
   4   5   9     1327.59     1481.00     68.79 o
   5   5   9     6975.81     6822.86    131.08 o
   6   5   9       37.65        1.25     22.91 o
   7   5   9      227.89      234.32     36.65 o
   8   5   9      191.45      163.47     33.07 o
   9   5   9     1734.46     1783.01     73.88 o
  10   5   9      372.72      360.69     39.60 o
  11   5   9     1078.83     1104.91     58.49 o
  12   5   9      957.75      912.22     84.57 o
  13   5   9      670.69      793.60     58.14 o
  14   5   9      207.14      195.81     30.17 o
  15   5   9      298.47      296.42     35.53 o
  16   5   9       20.43       54.74     29.91 o
  17   5   9      123.02      128.97     59.53 o
  18   5   9        0.67      -10.16     28.09 o
  19   5   9     1113.66     1160.61     77.27 o
  20   5   9       10.96      -26.83     33.98 o
  21   5   9      156.91       41.46     45.38 o
  22   5   9      225.54      363.45    115.93 o
  23   5   9     1735.56     1680.68    108.56 o
  24   5   9       72.51       30.48     41.16 o
  25   5   9      343.73      216.86     53.23 o
  26   5   9       58.13       40.04     39.89 o
  27   5   9      270.54      196.08     53.13 o
  28   5   9      589.09      658.61    100.30 o
  29   5   9      807.56      820.20     77.82 o
  30   5   9       29.85       41.07     47.73 o
  31   5   9      860.14      880.45     82.64 o
  32   5   9      281.39      436.24     64.93 o
  33   5   9       16.57      -15.01     69.76 o
  34   5   9      130.05      131.94     63.26 o
  35   5   9      153.08      172.12     67.03 o
  36   5   9        0.29       67.76     53.38 o
   1   6   9     1726.86     1657.32     66.86 o
   2   6   9      501.10      447.80     47.35 o
   3   6   9     1357.17     1389.13     78.63 o
   4   6   9       47.83       56.24     29.13 o
   5   6   9      772.52      851.04     62.64 o
   6   6   9      315.72      307.05     41.65 o
   7   6   9        1.49       10.07     23.26 o
   8   6   9      169.13      142.21     32.27 o
   9   6   9        1.65       29.79     26.01 o
  10   6   9      401.93      349.87     45.63 o
  11   6   9      660.44      708.09     58.71 o
  12   6   9      113.71      100.24     32.84 o
  13   6   9      296.88      312.89     44.26 o
  14   6   9       69.79       85.94     33.78 o
  15   6   9       77.83      101.39     38.12 o
  16   6   9        7.12       52.53     46.53 o
  17   6   9      227.76      393.65     55.83 o
  18   6   9     1916.62     1840.78    131.01 o
  19   6   9      272.78      270.57     58.08 o
  20   6   9      142.00      216.33     48.80 o
  21   6   9     1018.24      939.56     85.41 o
  22   6   9       83.51      103.04     42.91 o
  23   6   9       37.48       33.87     43.07 o
  24   6   9      259.35      209.04     58.17 o
  25   6   9      375.37      341.76     62.48 o
  26   6   9     1367.02     1422.71    111.10 o
  27   6   9      482.03      566.94     75.72 o
  28   6   9     1744.30     2066.72    132.16 o
  29   6   9      345.90      356.69     60.59 o
  30   6   9       47.75       83.90     57.21 o
  31   6   9       30.27       91.38     68.76 o
  32   6   9      305.94      326.54     75.81 o
  33   6   9      108.38      196.90     72.22 o
  34   6   9       91.44       89.22     58.81 o
   1   7   9      159.44       88.48     39.28 o
   2   7   9      503.65      444.23     60.29 o
   3   7   9     1937.96     1780.52    126.55 o
   4   7   9        8.35       18.74     41.13 o
   5   7   9      705.54      742.50     74.25 o
   6   7   9      665.41      716.39     74.29 o
   7   7   9      600.93      521.71     76.12 o
   8   7   9       35.15       56.33     31.28 o
   9   7   9      266.04      199.35     41.51 o
  10   7   9      199.38      189.99     75.72 o
  11   7   9       28.52      133.68     36.30 o
  12   7   9        0.90      -29.11     29.11 o
  13   7   9        0.19       22.50     33.88 o
  14   7   9       51.44      122.30     36.49 o
  15   7   9       56.09       42.66     31.39 o
  16   7   9      554.60      554.04     79.73 o
  17   7   9     1348.60     1272.92    110.43 o
  18   7   9       16.50      -16.48     40.91 o
  19   7   9      864.54      859.81    146.16 o
  20   7   9      285.96      248.62     80.82 o
  21   7   9        7.43       83.38     45.77 o
  22   7   9      223.44      271.96     64.53 o
  23   7   9       39.08        2.01     44.37 o
  24   7   9        6.86      -12.22     43.78 o
  25   7   9      112.59      221.68     53.23 o
  26   7   9       32.13       60.05     51.56 o
  27   7   9      275.15      251.39     64.73 o
  28   7   9      534.52      604.56    122.11 o
  29   7   9      406.58      562.54     77.16 o
  30   7   9       80.10      223.62     66.89 o
  31   7   9        3.12       -5.40    112.34 o
   1   8   9      550.02      484.39     64.83 o
   2   8   9        3.81      -10.74     31.49 o
   3   8   9      331.83      241.25     49.49 o
   4   8   9       98.63       47.16     35.44 o
   5   8   9      108.36       12.97     43.04 o
   6   8   9      112.47      104.59     43.07 o
   7   8   9      302.05      328.78     54.23 o
   8   8   9        5.27        7.43     28.52 o
   9   8   9      348.23      374.79     58.44 o
  10   8   9      122.11      103.80     40.85 o
  11   8   9        6.19       11.91     34.59 o
  12   8   9     1123.79     1142.74    105.49 o
  13   8   9        0.35       17.84     34.74 o
  14   8   9       36.12       28.07     35.12 o
  15   8   9      353.47      296.57     75.01 o
  16   8   9       97.95       85.90     58.44 o
  17   8   9      227.13      263.46     87.12 o
  18   8   9       36.06      106.93     60.33 o
  19   8   9       92.12      117.06     78.59 o
  20   8   9      566.68      674.31    114.43 o
  21   8   9       88.48       37.91     55.93 o
  22   8   9       19.85       80.48     66.92 o
  23   8   9       36.29       40.43     61.36 o
  24   8   9        8.35       17.11     72.89 o
  25   8   9        5.50       27.16     49.14 o
  26   8   9      173.85      213.16     69.59 o
  27   8   9      146.82      199.96     67.17 o
   1   9   9       49.16       52.37     37.45 o
   2   9   9       51.26       63.90     38.38 o
   3   9   9      128.79      146.59     47.12 o
   4   9   9        2.31        8.80     35.19 o
   5   9   9     1561.11     1489.81    110.50 o
   6   9   9      171.45      117.18     44.69 o
   7   9   9      103.74       70.53     41.04 o
   8   9   9       71.87      111.85     43.51 o
   9   9   9      322.45      224.34     54.77 o
  10   9   9      470.58      550.37     75.53 o
  11   9   9       74.74       77.42     43.47 o
  12   9   9      189.52      189.20     63.27 o
  13   9   9      873.73      627.35    117.14 o
  14   9   9      121.28       89.55     54.44 o
  15   9   9       29.11       92.06     55.31 o
  16   9   9      331.84      410.44    191.79 o
  17   9   9        5.57       39.71     59.74 o
  18   9   9        9.04      117.69     66.99 o
  19   9   9      150.68      177.00    120.89 o
  20   9   9      220.92      358.83    101.61 o
  21   9   9      278.31      217.67     75.40 o
  22   9   9        0.19      123.26     69.55 o
   1  10   9       18.73       20.27     40.27 o
   2  10   9      108.16      112.06     60.60 o
   3  10   9      289.01      204.07     53.58 o
   4  10   9       80.95       71.63     41.58 o
   5  10   9        1.74       32.12     40.00 o
   6  10   9      744.45      724.75     85.35 o
   7  10   9      374.11      392.53     69.50 o
   8  10   9        0.02      104.33     40.01 o
   9  10   9       36.28      103.00     47.66 o
  10  10   9        7.87        1.69     55.23 o
  11  10   9      196.53      233.19     74.66 o
  12  10   9        3.65       21.74     56.43 o
  13  10   9        0.06       -7.47     52.30 o
  14  10   9      320.52      265.57     76.17 o
   0   0  10      327.93      364.82     94.48 o
   1   0  10       30.28       30.79     46.64 o
   2   0  10      357.43      467.18    165.04 o
   3   0  10      399.94      551.38     72.06 o
   4   0  10     2749.34     2592.80    134.49 o
   5   0  10     2310.77     2613.34    117.99 o
   6   0  10     4035.73     3893.80    128.88 o
   7   0  10     1398.29     1239.94     72.69 o
   8   0  10     2773.91     2716.04     90.82 o
   9   0  10      101.65       65.91     38.62 o
  10   0  10     1681.72     1437.45    108.34 o
  11   0  10    11067.56    10437.81    175.27 o
  12   0  10     8701.27     8105.03    182.63 o
  13   0  10      726.45      665.94     74.46 o
  14   0  10     1231.57     1201.86     91.36 o
  15   0  10     4848.03     4690.91    145.93 o
  16   0  10       75.32       42.74     40.22 o
  17   0  10     2027.54     1973.58    105.09 o
  18   0  10     7913.02     7296.70    185.86 o
  19   0  10     2395.47     2334.32    120.95 o
  20   0  10      180.79      268.44     57.69 o
  21   0  10        5.06       21.22     43.07 o
  22   0  10      194.03      147.18     52.25 o
  23   0  10     1117.12     1073.05     97.66 o
  24   0  10      978.64      936.22     95.92 o
  25   0  10     3297.85     3001.15    141.90 o
  26   0  10     2547.97     2552.26    133.49 o
  27   0  10      346.67      343.08     75.29 o
  28   0  10     3629.15     3298.17    147.16 o
  29   0  10      161.57       42.55     60.83 o
  30   0  10      285.01      339.07     73.47 o
  31   0  10      755.82      874.13    128.06 o
  32   0  10      367.53      270.35     73.00 o
  33   0  10      102.57      -15.11     53.08 o
  34   0  10       82.63      125.10     85.47 o
  35   0  10      109.26      226.50     75.54 o
  36   0  10      186.33      275.57     77.86 o
  37   0  10      322.02      269.17     67.51 o
  38   0  10      345.80      330.83     71.94 o
  39   0  10      724.36      746.41     93.39 o
   0   1  10      152.27      134.58     37.76 o
   1   1  10      792.25      701.82     47.01 o
   2   1  10       17.22      -25.50     25.50 o
   3   1  10       64.87      123.38     30.33 o
   4   1  10       32.26        6.93     27.20 o
   5   1  10     2233.14     2096.97     65.56 o
   6   1  10      207.27      182.44     45.88 o
   7   1  10     3581.97     3514.90     81.31 o
   8   1  10     1815.01     1770.96     64.94 o
   9   1  10     2128.85     2054.05     69.80 o
  10   1  10     3313.00     3154.33     70.62 o
  11   1  10      397.13      546.14     39.01 o
  12   1  10     5147.78     4745.34     96.14 o
  13   1  10     4953.52     4806.83    102.14 o
  14   1  10     3630.04     3464.77     88.46 o
  15   1  10      134.45       87.33     30.30 o
  16   1  10     3629.15     3470.25     92.12 o
  17   1  10     1629.14     1635.15     73.97 o
  18   1  10     3332.29     3415.91     93.76 o
  19   1  10      300.54      285.01     40.79 o
  20   1  10     2129.44     2015.61     79.40 o
  21   1  10      167.94      131.24     37.48 o
  22   1  10       40.81       17.21     35.10 o
  23   1  10     2228.60     2234.88     90.49 o
  24   1  10       99.51       79.94     37.03 o
  25   1  10        0.03      -13.45     39.47 o
  26   1  10        0.15       16.63     37.21 o
  27   1  10     1241.23     1223.21     85.15 o
  28   1  10        0.06        7.77     35.66 o
  29   1  10     1074.24     1126.55     82.00 o
  30   1  10      204.54      185.70     48.31 o
  31   1  10      540.61      528.20     63.52 o
  32   1  10      238.17      197.68     47.94 o
  33   1  10       86.85       73.65     38.64 o
  34   1  10        0.42      -20.16     40.10 o
  35   1  10      394.63      402.40     56.36 o
  36   1  10      600.27      554.28     60.90 o
  37   1  10      204.38      174.81     46.74 o
  38   1  10        1.41      -20.85     38.10 o
  39   1  10        0.04      -16.00     38.68 o
   0   2  10     4332.52     4358.99    117.38 o
   1   2  10     1050.19     1078.06     70.44 o
   2   2  10     3253.05     3264.29     74.26 o
   3   2  10       29.59       42.54     45.53 o
   4   2  10      960.80     1031.34     51.57 o
   5   2  10     1296.30     1235.69     56.87 o
   6   2  10     2120.21     1905.76     68.71 o
   7   2  10      528.24      532.79     43.94 o
   8   2  10      114.92      111.74     35.44 o
   9   2  10     2464.24     2219.50     66.21 o
  10   2  10     1401.60     1529.82     63.49 o
  11   2  10       13.30       14.42     21.24 o
  12   2  10      281.65      385.35     38.96 o
  13   2  10      330.48      364.23     36.58 o
  14   2  10        3.46       26.57     21.72 o
  15   2  10        7.85       21.10     25.22 o
  16   2  10        2.18      -30.52     30.52 o
  17   2  10     3192.87     3227.96    100.01 o
  18   2  10      303.42      376.80     46.62 o
  19   2  10      207.72      213.67     39.08 o
  20   2  10        5.62       34.65     35.84 o
  21   2  10       44.22       52.21     32.91 o
  22   2  10     3356.81     3353.94    107.25 o
  23   2  10     1262.22     1488.39     94.88 o
  24   2  10     2410.27     2631.16    101.13 o
  25   2  10       69.78        8.89     37.72 o
  26   2  10      392.13      396.26     54.60 o
  27   2  10      114.89       86.69     45.54 o
  28   2  10       11.16      -29.20     29.20 o
  29   2  10        8.17       76.89     36.70 o
  30   2  10      315.32      463.26     60.97 o
  31   2  10      931.68     1029.77     87.78 o
  32   2  10      230.92      175.58     45.11 o
  33   2  10       12.53      -13.75     38.60 o
  34   2  10       47.11       15.99     39.72 o
  35   2  10      226.02      153.10     46.36 o
  36   2  10       43.63       94.31     47.04 o
  37   2  10      455.29      547.68     64.76 o
  38   2  10        9.75       49.89     44.72 o
   0   3  10      186.12      263.53     71.68 o
   1   3  10     4249.50     3966.59     87.31 o
   2   3  10        4.05      -24.28     24.28 o
   3   3  10     1101.18     1003.39     55.18 o
   4   3  10     2117.14     2003.50     67.24 o
   5   3  10      269.88      222.06     34.59 o
   6   3  10      707.87      704.13     57.05 o
   7   3  10     1924.82     2049.67     62.15 o
   8   3  10     3624.02     3407.29     77.84 o
   9   3  10     2646.35     2440.58     64.85 o
  10   3  10     1415.29     1415.34     56.07 o
  11   3  10      648.26      768.10     46.17 o
  12   3  10      879.05      984.67     60.73 o
  13   3  10       85.77      112.51     46.76 o
  14   3  10     3185.56     3073.28     80.31 o
  15   3  10      891.81      748.58     62.12 o
  16   3  10       10.19       33.76     29.09 o
  17   3  10      980.60      995.74     72.49 o
  18   3  10      393.25      513.70     56.63 o
  19   3  10      216.29      241.82     42.35 o
  20   3  10       44.15       38.59     40.02 o
  21   3  10     1182.73     1210.59     80.84 o
  22   3  10        6.78       -9.61     30.45 o
  23   3  10      771.00      779.36     77.75 o
  24   3  10     1869.67     1788.24    106.34 o
  25   3  10      700.40      591.37     61.60 o
  26   3  10      291.11      383.44     51.07 o
  27   3  10     1312.80     1210.60     84.91 o
  28   3  10      315.98      265.97     49.56 o
  29   3  10      732.10      825.11     77.73 o
  30   3  10       95.55       65.21     60.00 o
  31   3  10        0.00       67.25     34.71 o
  32   3  10       20.94       72.13     40.84 o
  33   3  10      310.11      221.84     49.82 o
  34   3  10      153.91      101.44     55.26 o
  35   3  10      201.31      209.92     48.59 o
  36   3  10      128.40      130.48     44.47 o
  37   3  10      286.09      331.71     54.98 o
   0   4  10     1581.49     1650.20    108.21 o
   1   4  10       14.32        3.40     30.95 o
   2   4  10       90.47      102.87     31.44 o
   3   4  10     2130.25     2026.04     80.69 o
   4   4  10     2699.67     2552.29     74.62 o
   5   4  10      366.43      356.43     45.32 o
   6   4  10        3.77      -16.97     18.08 o
   7   4  10      145.61      170.11     29.25 o
   8   4  10       25.39       51.34     23.37 o
   9   4  10       33.40       80.82     45.07 o
  10   4  10      304.32      260.28     35.32 o
  11   4  10      286.95      265.35     32.10 o
  12   4  10       69.45      112.92     31.14 o
  13   4  10       88.47       93.92     32.82 o
  14   4  10       15.82      -12.28     20.85 o
  15   4  10       61.44       29.48     26.62 o
  16   4  10      700.11      594.88     57.67 o
  17   4  10      823.61      784.80     86.45 o
  18   4  10      202.91      270.20     50.18 o
  19   4  10      182.78      155.60     40.31 o
  20   4  10      211.31      239.63     48.91 o
  21   4  10       82.88       60.36     37.41 o
  22   4  10       32.49       11.68     37.38 o
  23   4  10      737.21      845.75     72.63 o
  24   4  10       53.00       78.05     43.57 o
  25   4  10        0.00       67.98     42.72 o
  26   4  10      196.12      222.29     48.57 o
  27   4  10       96.51      149.88     47.03 o
  28   4  10      126.12       89.38     39.95 o
  29   4  10       30.58       51.58     40.37 o
  30   4  10      375.38      307.77     56.43 o
  31   4  10       32.66       58.69     47.06 o
  32   4  10        1.17       16.63     37.57 o
  33   4  10      165.77      218.82     50.21 o
  34   4  10       15.07       20.36     37.35 o
  35   4  10      667.95      650.08     75.02 o
  36   4  10      283.36      240.65     50.93 o
   0   5  10     1229.94     1127.37    121.27 o
   1   5  10      155.38      165.87     44.38 o
   2   5  10     1187.19     1171.21     64.36 o
   3   5  10     4326.69     4376.37     91.80 o
   4   5  10      945.49      856.18     52.00 o
   5   5  10      254.58      236.20     32.64 o
   6   5  10     1194.41     1175.11     59.89 o
   7   5  10        0.93       -0.44     22.58 o
   8   5  10       79.72      147.44     27.39 o
   9   5  10     1120.84     1084.24     83.55 o
  10   5  10      584.13      486.79     41.49 o
  11   5  10       51.98       29.79     28.88 o
  12   5  10        7.84       14.86     21.14 o
  13   5  10        1.20       17.11     16.38 o
  14   5  10      712.45      838.05     73.32 o
  15   5  10       38.60       25.28     29.92 o
  16   5  10      388.73      340.50     41.64 o
  17   5  10      816.59      821.92     70.55 o
  18   5  10        0.16      -28.25     43.77 o
  19   5  10      552.37      663.61     68.26 o
  20   5  10      190.63      214.55     77.91 o
  21   5  10      648.04      513.27     68.58 o
  22   5  10        1.37      -37.25     38.57 o
  23   5  10     1485.44     1817.75    172.67 o
  24   5  10       95.65       94.34     48.47 o
  25   5  10        1.23       77.07     49.27 o
  26   5  10       10.68      -28.12     35.50 o
  27   5  10      383.63      322.09     65.03 o
  28   5  10      955.48     1052.12    100.31 o
  29   5  10       56.18      109.44     56.61 o
  30   5  10      458.13      388.67     69.82 o
  31   5  10      679.16      683.90     85.65 o
  32   5  10      786.18      912.61     94.30 o
  33   5  10      262.02      279.49     63.16 o
  34   5  10      930.01     1185.85    109.31 o
   0   6  10      405.67      496.29     63.77 o
   1   6  10      274.34      317.68     43.80 o
   2   6  10       78.21       72.19     30.46 o
   3   6  10       41.60       57.62     29.02 o
   4   6  10      870.97      899.53     69.60 o
   5   6  10      778.49      861.77     66.00 o
   6   6  10       24.63       -6.86     25.94 o
   7   6  10      449.34      465.64     50.29 o
   8   6  10      322.20      356.88     46.64 o
   9   6  10        0.01       31.87     27.45 o
  10   6  10        0.78       30.34     30.38 o
  11   6  10      179.65      218.42     40.55 o
  12   6  10      197.79      243.91     40.72 o
  13   6  10       15.74       -7.93     30.77 o
  14   6  10       22.72       25.12     36.24 o
  15   6  10       21.09       49.31     33.57 o
  16   6  10      300.80      286.19     44.29 o
  17   6  10       21.10       81.67     34.54 o
  18   6  10      319.61      357.40     62.24 o
  19   6  10       39.40       27.29     45.47 o
  20   6  10      206.01      237.75     64.83 o
  21   6  10      215.91      357.16    121.61 o
  22   6  10        4.43       46.55     40.31 o
  23   6  10      154.35      186.56     53.82 o
  24   6  10       20.32       68.77     48.91 o
  25   6  10        9.65       37.13     49.00 o
  26   6  10        0.12       81.62     50.59 o
  27   6  10      403.67      414.39     68.93 o
  28   6  10       29.08       77.76     48.86 o
  29   6  10       35.64      161.80     57.30 o
  30   6  10        0.04      107.94     49.98 o
  31   6  10       16.96       50.55     71.98 o
  32   6  10      267.33       97.53     56.48 o
   0   7  10     4976.87     4776.23    208.40 o
   1   7  10       58.70       21.81     33.58 o
   2   7  10      487.63      518.98     64.90 o
   3   7  10     1388.16     1516.95    100.89 o
   4   7  10       76.73      129.18     43.78 o
   5   7  10      290.69      338.61     56.20 o
   6   7  10     1053.50     1011.54     82.74 o
   7   7  10      763.06      827.83     77.48 o
   8   7  10      249.92      253.50     41.60 o
   9   7  10      596.24      626.13     59.50 o
  10   7  10      203.12      137.00     37.01 o
  11   7  10       27.79       37.83     35.47 o
  12   7  10       33.06       74.95     52.34 o
  13   7  10      968.37      995.87     73.09 o
  14   7  10      205.00      226.90     44.59 o
  15   7  10       94.82       84.85     39.48 o
  16   7  10       49.03      102.08     40.00 o
  17   7  10      900.51      834.64     87.01 o
  18   7  10      151.39      124.97     49.85 o
  19   7  10       19.02       48.90     40.99 o
  20   7  10        3.80      -12.49     37.63 o
  21   7  10       11.82       77.31     49.77 o
  22   7  10      363.45      430.50     87.35 o
  23   7  10      115.19      240.02     74.13 o
  24   7  10       25.65      130.64     66.31 o
  25   7  10      454.51      399.14     69.19 o
  26   7  10      435.06      532.82     77.32 o
  27   7  10      617.28      786.19     89.20 o
  28   7  10       36.11      126.32     78.33 o
  29   7  10      399.62      585.95    102.44 o
   0   8  10       70.34       19.42     54.84 o
   1   8  10      686.77      833.64     83.91 o
   2   8  10       72.76      101.31     38.31 o
   3   8  10       43.55       40.11     41.62 o
   4   8  10      162.96      178.58     49.50 o
   5   8  10       32.96       17.57     36.71 o
   6   8  10      431.92      450.75     66.34 o
   7   8  10       59.54       56.42     39.01 o
   8   8  10      105.87      159.34     44.72 o
   9   8  10      312.77      347.39     58.93 o
  10   8  10      888.73      994.53     89.05 o
  11   8  10       16.73       25.33     41.41 o
  12   8  10      462.57      428.33     64.43 o
  13   8  10      440.60      347.36     59.54 o
  14   8  10      141.50      146.28     50.50 o
  15   8  10      182.56      211.90     52.89 o
  16   8  10      159.07      155.23     75.44 o
  17   8  10      199.27      311.97     94.00 o
  18   8  10       87.49      257.07     86.42 o
  19   8  10      145.86      236.18     80.95 o
  20   8  10        1.98      120.24     72.50 o
  21   8  10       50.39       57.73     54.32 o
  22   8  10        4.44       31.08    101.25 o
  23   8  10      135.27      211.82     66.72 o
  24   8  10       23.65      105.02     60.83 o
   0   9  10      716.33      755.32    118.12 o
   1   9  10      578.10      761.79     84.23 o
   2   9  10       57.99       67.83     43.43 o
   3   9  10      256.44      224.44     55.19 o
   4   9  10      105.50      117.46     46.35 o
   5   9  10       23.05       21.86     36.69 o
   6   9  10      933.89      985.35     92.88 o
   7   9  10      489.68      445.65     68.11 o
   8   9  10      170.70      122.09     45.94 o
   9   9  10        9.91       10.70     38.21 o
  10   9  10      104.18       87.80     42.05 o
  11   9  10        2.37       56.36     44.14 o
  12   9  10       17.46       32.13     39.34 o
  13   9  10      167.39      191.57     64.59 o
  14   9  10       17.11       11.85     53.93 o
  15   9  10      128.53      130.76     62.73 o
  16   9  10      181.54      144.37     66.91 o
  17   9  10        9.30       99.92     69.87 o
  18   9  10        0.97       40.79     60.76 o
  19   9  10      344.99      327.03     95.38 o
   0  10  10      324.60      234.15     83.39 o
   1  10  10      109.09       76.33     47.30 o
   2  10  10      166.00      148.55     49.95 o
   3  10  10       75.18       81.87     50.29 o
   4  10  10      667.82      780.88     89.76 o
   5  10  10      437.71      404.72     71.84 o
   6  10  10       76.84       60.71     47.09 o
   7  10  10        3.54       28.51     40.02 o
   8  10  10       36.35       46.37     44.30 o
   9  10  10       33.57       23.00     43.33 o
   1   1  11     1875.29     1813.35     77.89 o
   2   1  11       89.40       92.02     39.19 o
   3   1  11      168.15      281.14     48.74 o
   4   1  11       75.94        3.22     34.64 o
   5   1  11        4.52       14.33     39.94 o
   6   1  11      778.71      956.13     65.96 o
   7   1  11     1423.24     1621.67     73.27 o
   8   1  11      691.31      870.66     62.22 o
   9   1  11      243.56      250.09     38.18 o
  10   1  11     2121.04     2126.05     62.62 o
  11   1  11        0.80       46.47     49.78 o
  12   1  11      245.61      280.16     40.49 o
  13   1  11       10.76       25.26     23.48 o
  14   1  11     1376.21     1363.77     78.46 o
  15   1  11      134.03       74.55     32.18 o
  16   1  11     1157.47      985.68     62.53 o
  17   1  11      220.97      208.43     37.72 o
  18   1  11     2937.52     2460.46     99.11 o
  19   1  11       77.15       94.26     33.19 o
  20   1  11     2730.10     2520.94     87.03 o
  21   1  11      908.39      726.41     61.30 o
  22   1  11      204.06      164.86     43.62 o
  23   1  11        4.34      -32.53     32.53 o
  24   1  11       99.39       76.91     39.79 o
  25   1  11        1.82      -24.59     32.58 o
  26   1  11      112.39       95.49     58.93 o
  27   1  11      526.03      541.52     84.40 o
  28   1  11      110.80       96.63     38.25 o
  29   1  11      145.03      217.61     50.52 o
  30   1  11      278.13      323.16     52.95 o
  31   1  11       47.47       46.36     39.68 o
  32   1  11      231.39      212.39     53.28 o
  33   1  11      186.05      160.19     49.48 o
  34   1  11      179.94      177.24     51.49 o
  35   1  11        0.15       14.89     43.76 o
  36   1  11      126.85      137.66     51.41 o
  37   1  11      442.60      415.58     64.05 o
   1   2  11       99.49      145.13     37.36 o
   2   2  11      604.21      584.19     49.75 o
   3   2  11        4.62       23.88     28.60 o
   4   2  11      630.49      637.49     66.75 o
   5   2  11     1162.83     1194.81     82.93 o
   6   2  11      169.23      133.78     32.10 o
   7   2  11     4365.68     3981.41    112.03 o
   8   2  11       28.23       36.43     32.30 o
   9   2  11      744.49      774.30     52.24 o
  10   2  11      571.31      595.11     53.30 o
  11   2  11      263.32      312.38     51.01 o
  12   2  11       52.17        6.02     20.78 o
  13   2  11     1757.19     1654.39     80.60 o
  14   2  11      799.23      869.29     65.49 o
  15   2  11       42.99       64.79     28.89 o
  16   2  11      921.53      934.42     69.08 o
  17   2  11      126.93      126.44     34.06 o
  18   2  11     4176.75     3883.28    113.63 o
  19   2  11       16.45       32.52     28.82 o
  20   2  11      791.91      753.38     66.04 o
  21   2  11      258.92      195.05     47.46 o
  22   2  11       23.73       92.60     52.93 o
  23   2  11        5.45      -22.71     34.48 o
  24   2  11      480.10      567.61     63.40 o
  25   2  11        1.20       32.97     38.55 o
  26   2  11      118.22       99.97     41.03 o
  27   2  11       17.63       29.17     33.05 o
  28   2  11        2.45      -33.59     33.59 o
  29   2  11       47.42       35.97     43.28 o
  30   2  11        2.83        8.17     36.82 o
  31   2  11      332.42      424.80     63.62 o
  32   2  11       17.21       26.52     60.58 o
  33   2  11      407.74      377.08     62.02 o
  34   2  11        9.33        5.47     43.67 o
  35   2  11        3.77       -2.00     49.19 o
  36   2  11       24.63      -29.86     45.24 o
  37   2  11      425.63      351.78     60.46 o
   1   3  11       43.99       15.17     31.29 o
   2   3  11     2813.26     2647.14     76.21 o
   3   3  11      271.50      312.46     36.58 o
   4   3  11       28.02       26.70     26.25 o
   5   3  11      341.13      357.28     38.45 o
   6   3  11      814.14      737.51     54.38 o
   7   3  11      154.64      118.72     33.21 o
   8   3  11       61.60       39.13     26.79 o
   9   3  11     1043.41      932.41     61.09 o
  10   3  11       13.35       43.22     34.78 o
  11   3  11     1508.29     1736.35     66.72 o
  12   3  11      490.80      451.84     40.93 o
  13   3  11     1877.59     2049.34     70.74 o
  14   3  11      580.99      444.61     51.72 o
  15   3  11       72.11       73.08     33.13 o
  16   3  11       63.34      118.09     36.55 o
  17   3  11      456.42      444.46     65.35 o
  18   3  11     2933.06     2786.11     99.50 o
  19   3  11       69.93       96.57     40.24 o
  20   3  11        0.62      -28.85     28.85 o
  21   3  11       23.24        5.15     36.92 o
  22   3  11       92.83       79.64     35.51 o
  23   3  11      216.23      316.31     57.38 o
  24   3  11     1018.92      934.62     84.99 o
  25   3  11       32.47       21.94     31.20 o
  26   3  11       27.41       31.12     36.52 o
  27   3  11      445.44      400.14     59.36 o
  28   3  11      821.49      692.77    105.14 o
  29   3  11       71.12       39.13     39.66 o
  30   3  11        1.28       21.54     40.73 o
  31   3  11      229.40      240.78     54.37 o
  32   3  11       21.28      102.82     48.22 o
  33   3  11      860.83      944.60     86.42 o
  34   3  11       80.32      -14.74     42.37 o
  35   3  11       17.37       28.68     50.79 o
  36   3  11      157.42      202.21     54.30 o
   1   4  11     3982.83     3818.62     91.04 o
   2   4  11       47.50       -5.67     31.82 o
   3   4  11       18.46       56.15     27.83 o
   4   4  11     2731.95     2704.07     78.47 o
   5   4  11       44.46       51.98     25.10 o
   6   4  11        0.04       48.69     25.69 o
   7   4  11      822.47      800.18     50.07 o
   8   4  11     1780.27     1659.81     64.21 o
   9   4  11      371.62      395.48     41.67 o
  10   4  11     4459.58     4197.28    100.73 o
  11   4  11       94.04      189.62     36.52 o
  12   4  11     3119.21     3042.41     80.89 o
  13   4  11      112.38        9.68     29.63 o
  14   4  11      564.06      586.55     58.69 o
  15   4  11      131.49      117.05     36.48 o
  16   4  11      276.26      264.53     63.62 o
  17   4  11      815.26      746.79     67.96 o
  18   4  11      302.22      268.65     49.75 o
  19   4  11       71.22       67.58     37.86 o
  20   4  11       10.26       24.17     34.60 o
  21   4  11     1304.86     1125.43     81.22 o
  22   4  11      346.30      372.04     53.92 o
  23   4  11      159.19      165.22     44.33 o
  24   4  11     2857.91     2900.67    115.66 o
  25   4  11       18.46       35.80     40.78 o
  26   4  11      599.00      765.68     74.39 o
  27   4  11       20.97       87.56     42.71 o
  28   4  11      400.25      531.50     66.46 o
  29   4  11      703.25      705.73     86.82 o
  30   4  11      132.35      122.92     47.59 o
  31   4  11       28.29       -7.45     42.43 o
  32   4  11      467.16      371.61     63.55 o
  33   4  11       34.33       27.41     42.76 o
  34   4  11      182.78      193.36     59.72 o
   1   5  11        0.18       36.76     27.82 o
   2   5  11      557.01      519.95     47.83 o
   3   5  11      474.00      437.64     41.64 o
   4   5  11      184.39      110.45     30.11 o
   5   5  11      374.89      354.89     39.67 o
   6   5  11     1110.84     1051.74     58.32 o
   7   5  11      202.26      223.29     33.31 o
   8   5  11     1084.31     1087.16     65.47 o
   9   5  11       86.24       81.53     30.93 o
  10   5  11      129.93       78.64     29.57 o
  11   5  11     1451.82     1479.92     71.50 o
  12   5  11     2718.69     2659.17     80.90 o
  13   5  11      145.10      137.62     37.51 o
  14   5  11      113.97       81.42     32.26 o
  15   5  11       62.35       60.00     35.53 o
  16   5  11       72.75      127.09     39.06 o
  17   5  11      417.01      458.21     56.01 o
  18   5  11      396.01      427.79     55.57 o
  19   5  11      368.52      337.06     52.63 o
  20   5  11      164.53      240.72     56.93 o
  21   5  11       69.80      117.48     55.13 o
  22   5  11       55.42       45.40     49.37 o
  23   5  11        4.60       10.02     44.88 o
  24   5  11      348.35      317.46     91.61 o
  25   5  11      467.22      573.58     76.59 o
  26   5  11        7.12      -28.29     51.93 o
  27   5  11      264.71      249.57     60.95 o
  28   5  11      288.43      260.19     61.70 o
  29   5  11      149.48       50.56     52.35 o
  30   5  11      246.33      268.62     65.88 o
  31   5  11        0.35       39.13     50.13 o
  32   5  11      119.88      304.68     95.53 o
   1   6  11      310.54      303.77     39.53 o
   2   6  11     1883.91     1889.18     73.56 o
   3   6  11      106.91      102.16     29.57 o
   4   6  11      743.59      853.21     57.55 o
   5   6  11       22.67       26.42     23.65 o
   6   6  11     3503.88     3602.32     93.35 o
   7   6  11      417.63      539.86     49.28 o
   8   6  11      106.25       83.52     33.10 o
   9   6  11      327.72      424.33     51.58 o
  10   6  11       52.99       79.34     35.80 o
  11   6  11      783.19      890.09     64.10 o
  12   6  11       85.24      127.58     32.65 o
  13   6  11       76.63      159.84     43.33 o
  14   6  11      105.28      130.15     40.14 o
  15   6  11     2204.28     2214.24     99.84 o
  16   6  11      855.33      921.75     87.17 o
  17   6  11      181.66      140.49     48.85 o
  18   6  11     1542.75     1804.08    119.81 o
  19   6  11        0.90      187.86     81.71 o
  20   6  11     1432.52     1465.07    146.22 o
  21   6  11       36.89       -6.41     67.24 o
  22   6  11       19.37      150.14     70.94 o
  23   6  11      295.89      265.89     64.36 o
  24   6  11      172.22      228.38     58.29 o
  25   6  11        6.86       62.99     46.43 o
  26   6  11       17.86       62.64     57.38 o
  27   6  11      133.34       93.22     50.40 o
  28   6  11        1.89      -39.60     43.65 o
  29   6  11       43.50       99.88     52.01 o
  30   6  11      847.88      828.11    133.95 o
   1   7  11      248.01      212.16     49.21 o
   2   7  11      137.34      150.62     44.18 o
   3   7  11      488.46      493.93     63.60 o
   4   7  11      629.39      610.68     77.92 o
   5   7  11      224.70      217.92     49.89 o
   6   7  11        4.74       64.83     36.39 o
   7   7  11      546.30      504.70     61.18 o
   8   7  11      197.27      304.54     73.26 o
   9   7  11        2.57       25.29     34.56 o
  10   7  11      114.34      164.16     43.52 o
  11   7  11      162.18       51.41     36.52 o
  12   7  11      884.07      863.72     67.96 o
  13   7  11      350.91      382.79     47.24 o
  14   7  11       13.16       29.29     29.80 o
  15   7  11      323.07      278.16     58.04 o
  16   7  11       45.28       51.20     36.52 o
  17   7  11      379.15      426.04     64.45 o
  18   7  11      357.90      490.02    107.79 o
  19   7  11       86.09       25.53     46.56 o
  20   7  11      146.28      236.58     58.20 o
  21   7  11       53.54       33.21     41.82 o
  22   7  11       23.91        1.27     49.47 o
  23   7  11       79.84      255.22     56.64 o
  24   7  11       60.98      152.45     52.89 o
  25   7  11        8.27      132.33     58.47 o
  26   7  11      208.96      264.93     59.82 o
   1   8  11       34.59       42.39     37.32 o
   2   8  11      102.00      116.29     45.67 o
   3   8  11      279.47      300.31     58.05 o
   4   8  11       29.74       56.24     40.64 o
   5   8  11        0.33       58.88     38.68 o
   6   8  11      408.18      303.62     98.29 o
   7   8  11      266.14      332.02     59.17 o
   8   8  11      278.80      298.17     61.28 o
   9   8  11       77.93      110.30     46.43 o
  10   8  11        1.03      -33.31     38.59 o
  11   8  11        0.62        5.98     37.09 o
  12   8  11     1094.07     1037.26     98.72 o
  13   8  11       45.03      146.25     50.65 o
  14   8  11      907.59      856.21     86.67 o
  15   8  11      123.31      144.74     46.58 o
  16   8  11       68.85      108.96     58.83 o
  17   8  11       89.95      124.12     58.19 o
  18   8  11       17.59       27.92     72.53 o
  19   8  11      139.39      113.49     53.25 o
  20   8  11       34.30       14.82     69.24 o
  21   8  11      113.35      161.36     63.51 o
  22   8  11       67.35       77.27     57.65 o
   1   9  11       11.55       54.75     40.88 o
   2   9  11       31.45       80.07     45.14 o
   3   9  11       27.72       29.41     36.40 o
   4   9  11       29.74       -1.57     37.20 o
   5   9  11       73.11       68.15     38.91 o
   6   9  11      261.27      212.07     52.67 o
   7   9  11       43.08       10.09     37.96 o
   8   9  11      353.23      270.34     65.14 o
   9   9  11       80.95      139.79     50.41 o
  10   9  11       59.55       48.62     42.22 o
  11   9  11      224.48      225.50     57.03 o
  12   9  11       66.75       59.31     42.69 o
  13   9  11      365.05      395.98     70.38 o
  14   9  11       58.94        7.72     63.93 o
  15   9  11       31.79      -20.39     47.42 o
   0   0  12     6764.22     5777.72    257.93 o
   1   0  12     7969.27     7290.74    290.19 o
   2   0  12     1022.71     1113.70    131.66 o
   3   0  12     1449.65     1647.43    112.97 o
   4   0  12      168.51      377.76     70.13 o
   5   0  12      135.45      156.88     58.20 o
   6   0  12     2284.49     2108.30    113.79 o
   7   0  12       73.00       18.93     61.97 o
   8   0  12      827.93      758.22     84.98 o
   9   0  12     1223.09     1128.81    101.07 o
  10   0  12      666.89      562.91    122.69 o
  11   0  12     1038.67     1041.28    355.68 o
  12   0  12      151.03      179.53    127.21 o
  13   0  12     3206.17     2752.22    155.71 o
  14   0  12       33.62       24.32     41.37 o
  15   0  12        4.41       38.10     44.94 o
  16   0  12     2325.68     2314.20    143.18 o
  17   0  12      763.48      856.87    110.24 o
  18   0  12      109.50      218.99     69.78 o
  19   0  12      216.98      247.35     79.42 o
  20   0  12     1184.60     1171.05    170.34 o
  21   0  12     1426.91     1494.96    119.50 o
  22   0  12      471.53      443.59     73.87 o
  23   0  12     2812.00     2740.04    221.73 o
  24   0  12     1465.90     1145.41    109.22 o
  25   0  12      237.35      298.22     70.62 o
  26   0  12       51.20      179.89     65.22 o
  27   0  12     1522.59     1642.81    133.11 o
  28   0  12      995.72     1124.44    114.31 o
  29   0  12      344.19      269.84     76.57 o
  30   0  12      393.45      366.98     84.43 o
  31   0  12       23.31       -8.12     59.90 o
  32   0  12     1603.46     1682.58    140.49 o
  33   0  12      542.18      634.06     98.73 o
  34   0  12       62.92       87.87     64.03 o
  35   0  12      590.50      458.29     88.87 o
   0   1  12     2800.00     2564.45    128.31 o
   1   1  12      114.02       73.03     58.71 o
   2   1  12        4.44       39.32     35.00 o
   3   1  12      262.46      299.84     84.23 o
   4   1  12      200.44      191.32     42.54 o
   5   1  12        0.31      -27.47     27.47 o
   6   1  12      485.66      521.59     53.24 o
   7   1  12      427.16      425.04     47.62 o
   8   1  12      280.35      231.36     42.11 o
   9   1  12      749.78      787.33    141.54 o
  10   1  12      142.62      107.91     29.48 o
  11   1  12       27.64       64.50     45.68 o
  12   1  12      383.24      280.34     48.27 o
  13   1  12      163.01      253.19     46.15 o
  14   1  12     1088.79      952.83     80.41 o
  15   1  12      910.35      816.00     70.63 o
  16   1  12      277.72      204.84     41.76 o
  17   1  12      132.58      123.97     38.56 o
  18   1  12      231.66      187.38     44.52 o
  19   1  12      120.54       38.47     38.02 o
  20   1  12        4.89      -16.46     36.81 o
  21   1  12      349.16      356.29     54.97 o
  22   1  12      478.95      447.45     57.25 o
  23   1  12       81.82       69.50     39.15 o
  24   1  12     1457.59     1400.16     92.59 o
  25   1  12      582.82      479.80     66.55 o
  26   1  12       19.70       14.18     38.62 o
  27   1  12        0.22       20.84     37.36 o
  28   1  12        0.01        8.74     39.14 o
  29   1  12      379.28      367.82     58.51 o
  30   1  12      302.80      308.97     57.23 o
  31   1  12      402.44      348.49     57.24 o
  32   1  12        0.14       14.95     43.43 o
  33   1  12       55.82       69.18     44.57 o
  34   1  12      129.35       96.03     47.26 o
  35   1  12      268.55      274.48     58.99 o
   0   2  12     2920.12     2666.43    131.36 o
   1   2  12       31.54      -41.58     73.54 o
   2   2  12      364.43      270.70     43.75 o
   3   2  12      941.39     1021.13     71.25 o
   4   2  12     1622.20     1508.49     84.60 o
   5   2  12     2704.17     2580.99     90.51 o
   6   2  12     2761.34     2616.57    110.24 o
   7   2  12     2418.62     2353.66     93.56 o
   8   2  12      206.36      309.82     58.67 o
   9   2  12      218.59      259.55     60.01 o
  10   2  12      462.62      526.55     63.76 o
  11   2  12      146.24      185.67     29.18 o
  12   2  12      138.27       76.84     31.33 o
  13   2  12      318.51      455.27     52.32 o
  14   2  12      304.46      275.55     52.75 o
  15   2  12      472.45      568.15     57.72 o
  16   2  12      102.64      119.30     38.69 o
  17   2  12      674.94      745.76     70.13 o
  18   2  12      676.22      567.24     62.87 o
  19   2  12       35.79      -30.84     30.84 o
  20   2  12      182.66      182.34     44.13 o
  21   2  12     1143.16     1381.05     89.86 o
  22   2  12      597.32      716.92     69.46 o
  23   2  12        3.41       57.52     53.25 o
  24   2  12      659.78      695.21     68.92 o
  25   2  12       95.69      131.22     51.50 o
  26   2  12     1523.24     1527.53     96.78 o
  27   2  12      417.01      497.17     63.21 o
  28   2  12       21.39       26.24     47.22 o
  29   2  12     1612.44     1704.09    105.05 o
  30   2  12      532.03      521.83     97.84 o
  31   2  12      443.93      433.38     64.59 o
  32   2  12       27.24       26.44     45.97 o
  33   2  12       29.91      -30.92     43.52 o
  34   2  12      783.62      773.01     81.48 o
  35   2  12      102.96      111.86     61.00 o
   0   3  12        0.12      -44.64     44.64 o
   1   3  12        1.24       31.99     36.68 o
   2   3  12        2.72      -26.15     32.01 o
   3   3  12       94.48        0.62     33.62 o
   4   3  12      319.70      397.29     51.78 o
   5   3  12      532.85      527.80     51.14 o
   6   3  12     2175.65     1957.37     87.26 o
   7   3  12      287.73      321.54     50.70 o
   8   3  12      295.32      231.96     39.64 o
   9   3  12     1482.95     1483.76     75.71 o
  10   3  12       29.16       64.34     38.03 o
  11   3  12       14.34       38.41     31.71 o
  12   3  12       17.13       57.02     29.97 o
  13   3  12      650.84      678.81     61.23 o
  14   3  12      116.55       88.46     34.37 o
  15   3  12      551.66      502.73     60.05 o
  16   3  12        4.00      -16.61     34.38 o
  17   3  12        0.57      -17.94     34.35 o
  18   3  12     1356.71     1418.44     90.41 o
  19   3  12        3.56      -11.59     25.02 o
  20   3  12      193.60      182.89     41.42 o
  21   3  12      141.28      110.43     35.26 o
  22   3  12       76.09      125.22     29.49 o
  23   3  12       15.34       55.90     23.88 o
  24   3  12       12.19       53.48     33.73 o
  25   3  12       35.73      -16.02     31.90 o
  26   3  12        1.33       39.23     36.37 o
  27   3  12      160.62      223.87     51.61 o
  28   3  12      247.10      249.90     56.63 o
  29   3  12       81.41      167.68     57.07 o
  30   3  12      709.22      741.63     75.87 o
  31   3  12     1190.09     1107.36     89.46 o
  32   3  12       24.32       -3.31     38.62 o
  33   3  12        0.07       36.28     56.05 o
  34   3  12       43.26      -96.23    136.48 o
   0   4  12     3886.44     3753.19    133.06 o
   1   4  12      998.99      892.34     58.80 o
   2   4  12      283.61      273.86     42.85 o
   3   4  12       21.39       36.82     32.28 o
   4   4  12        0.72       26.73     30.13 o
   5   4  12      206.45      227.75     37.66 o
   6   4  12      298.27      343.49     42.45 o
   7   4  12       63.82       84.82     31.63 o
   8   4  12      126.73      180.74     39.21 o
   9   4  12      445.61      340.38     70.88 o
  10   4  12      162.47       88.83     33.97 o
  11   4  12     1120.33     1071.36     68.02 o
  12   4  12      141.55      163.10     34.59 o
  13   4  12       21.62        7.92     33.61 o
  14   4  12       14.30        9.68     33.43 o
  15   4  12      164.08      151.58     40.16 o
  16   4  12        5.28      -20.58     27.71 o
  17   4  12       64.85       38.20     33.15 o
  18   4  12      283.33      339.57     50.22 o
  19   4  12       90.95      104.49     40.89 o
  20   4  12      349.50      351.85     54.29 o
  21   4  12        1.93       65.48     38.86 o
  22   4  12       55.62      130.70     46.00 o
  23   4  12      248.03      319.70     53.63 o
  24   4  12      106.90      167.73     49.43 o
  25   4  12      527.28      686.59     72.80 o
  26   4  12        4.13       55.07     41.50 o
  27   4  12       23.77       47.41     51.45 o
  28   4  12      335.36      369.83     59.06 o
  29   4  12        2.32       16.25     41.59 o
  30   4  12       82.67       58.21     45.76 o
  31   4  12        7.81       31.27     45.16 o
  32   4  12       47.13       67.76     46.04 o
   0   5  12      801.86      931.08     90.82 o
   1   5  12       33.73       14.34     34.10 o
   2   5  12      552.88      582.61     53.69 o
   3   5  12       25.80       33.77     29.31 o
   4   5  12       38.45      -23.01     26.11 o
   5   5  12     1180.96     1085.67     71.82 o
   6   5  12       58.92      120.58     34.14 o
   7   5  12      593.32      476.43     62.26 o
   8   5  12      142.72      182.25     39.82 o
   9   5  12       90.76      123.72     37.82 o
  10   5  12       75.43      118.63     31.03 o
  11   5  12       71.98       48.30     28.50 o
  12   5  12      222.01      315.83     42.87 o
  13   5  12      157.02      153.06     34.08 o
  14   5  12       22.80       12.85     34.34 o
  15   5  12      148.59      112.49     50.94 o
  16   5  12      590.91      753.57     70.51 o
  17   5  12      191.30      296.91     56.90 o
  18   5  12      122.25      122.76     45.91 o
  19   5  12       34.61       92.82     37.64 o
  20   5  12        0.99      -48.64     48.64 o
  21   5  12        1.22       -2.01     43.75 o
  22   5  12      439.69      463.54     74.39 o
  23   5  12       67.75       66.24     59.16 o
  24   5  12      448.88      640.21     81.44 o
  25   5  12      119.46      107.47     55.83 o
  26   5  12      116.21       28.93     54.96 o
  27   5  12      673.56      751.60     89.92 o
  28   5  12       99.30       68.20     61.83 o
  29   5  12      418.30      410.07     82.10 o
  30   5  12        0.07       62.94     52.19 o
   0   6  12        1.48       41.24     39.30 o
   1   6  12      171.25      213.20     35.41 o
   2   6  12      312.96      373.76     41.00 o
   3   6  12      745.31      727.75     53.89 o
   4   6  12      473.18      513.78     46.82 o
   5   6  12        6.04       22.13     23.94 o
   6   6  12       28.32      109.58     31.70 o
   7   6  12       28.88       52.08     38.61 o
   8   6  12       38.88       91.35     30.40 o
   9   6  12      173.51      187.62     37.91 o
  10   6  12      520.92      482.43     64.35 o
  11   6  12       66.77      125.26     47.67 o
  12   6  12      225.81      231.44     39.71 o
  13   6  12       76.95       77.51     33.30 o
  14   6  12      211.05      277.01     91.09 o
  15   6  12      170.57      198.44     53.64 o
  16   6  12       61.64      117.09     47.12 o
  17   6  12      165.28      191.87     52.87 o
  18   6  12       59.94      111.65     86.58 o
  19   6  12      659.30      743.29     87.30 o
  20   6  12      718.09      859.19    201.66 o
  21   6  12       27.78       24.55     42.86 o
  22   6  12      182.69      124.77     55.93 o
  23   6  12        5.03       77.43     53.41 o
  24   6  12       19.38       50.09     92.35 o
  25   6  12      189.09      227.07     97.77 o
  26   6  12        0.40      -22.23     46.59 o
  27   6  12       27.08       47.64     56.46 o
   0   7  12      644.81      812.23     93.45 o
   1   7  12      696.71      673.53     60.16 o
   2   7  12       56.21       50.53     29.88 o
   3   7  12      141.39      110.84     37.53 o
   4   7  12      583.51      729.91     69.37 o
   5   7  12      391.61      280.16     49.15 o
   6   7  12        1.82       19.67     31.82 o
   7   7  12       16.33       56.01     37.42 o
   8   7  12       11.57      129.88     35.73 o
   9   7  12       28.07      113.69     32.11 o
  10   7  12      329.11      312.88     45.47 o
  11   7  12        0.87       51.65     33.90 o
  12   7  12       14.91      -11.31     33.99 o
  13   7  12      279.83      287.95     48.24 o
  14   7  12       41.83       74.48     34.88 o
  15   7  12      112.69      149.87     48.28 o
  16   7  12      148.79      142.06     55.88 o
  17   7  12      279.65      376.35     65.99 o
  18   7  12       14.06      125.89     48.86 o
  19   7  12      268.03      403.43     92.80 o
  20   7  12      277.07      262.98     64.02 o
  21   7  12       54.74       66.17     47.50 o
  22   7  12      502.97      580.86     74.72 o
  23   7  12       11.15       28.27     45.82 o
   0   8  12     1427.53     1489.83    312.99 o
   1   8  12      620.32      656.22     76.36 o
   2   8  12        4.56       -9.45     36.17 o
   3   8  12      384.48      294.39     60.63 o
   4   8  12       43.97       54.66     42.90 o
   5   8  12        7.94       16.88     33.34 o
   6   8  12      183.45      242.57     50.47 o
   7   8  12        0.99       63.75     37.31 o
   8   8  12      309.28      390.73     57.82 o
   9   8  12        1.19       54.70     41.35 o
  10   8  12      190.88      161.64     44.29 o
  11   8  12       26.62       68.39     40.19 o
  12   8  12       83.17       39.29     39.17 o
  13   8  12      454.96      425.74     61.12 o
  14   8  12      913.20      844.47     78.94 o
  15   8  12      100.26      204.45    101.17 o
  16   8  12       87.72      225.81     68.70 o
  17   8  12        7.90      -24.50     89.61 o
  18   8  12      196.86      226.11     67.64 o
   0   9  12      148.80      179.30    142.64 o
   1   9  12      195.84      240.33     58.78 o
   2   9  12       16.77       15.75     40.69 o
   3   9  12        5.30       70.23     43.87 o
   4   9  12      218.56       86.01     46.19 o
   5   9  12       40.49       40.50     37.03 o
   6   9  12      228.51      338.15     71.24 o
   7   9  12      311.94      257.10     63.24 o
   8   9  12       17.93       43.33     40.80 o
   9   9  12      140.98      122.95     50.40 o
   1   1  13      198.99      119.81     41.55 o
   2   1  13      430.88      410.47     81.34 o
   3   1  13       61.68      172.87     59.79 o
   4   1  13     1481.12     1337.37    113.30 o
   5   1  13       67.99       38.35     35.53 o
   6   1  13      115.18       47.58     35.09 o
   7   1  13       14.32      122.44     56.63 o
   8   1  13      244.89      233.52     74.38 o
   9   1  13      283.64      412.92     86.78 o
  10   1  13      744.17      834.89     86.73 o
  11   1  13     1170.55     1116.93     86.54 o
  12   1  13        3.79       45.99     43.13 o
  13   1  13      479.95      559.16     86.49 o
  14   1  13      259.17      304.69     55.34 o
  15   1  13      117.31      134.39     46.11 o
  16   1  13        6.81      -10.22     35.26 o
  17   1  13      591.51      567.03     71.59 o
  18   1  13        0.60       13.04     34.63 o
  19   1  13      190.74      175.07     50.19 o
  20   1  13        2.35       21.82     37.04 o
  21   1  13      327.21      361.51     60.39 o
  22   1  13       42.89       53.77     40.58 o
  23   1  13       39.78       97.24     50.80 o
  24   1  13      109.16       79.36     44.38 o
  25   1  13      123.21      154.87     53.38 o
  26   1  13       51.20       67.49     47.31 o
  27   1  13      102.78      146.20     53.73 o
  28   1  13      102.13      136.12     50.03 o
  29   1  13      440.17      339.38     61.56 o
  30   1  13       80.95       68.67     47.26 o
  31   1  13      167.34      213.35     55.30 o
  32   1  13       50.80       39.93     46.93 o
  33   1  13      830.83      796.52     82.83 o
   1   2  13      197.07      199.95     44.66 o
   2   2  13      350.03      335.42     51.73 o
   3   2  13        8.33      -24.05     38.69 o
   4   2  13        2.37      -16.70     33.64 o
   5   2  13     1053.60     1023.23     72.58 o
   6   2  13     2249.73     2037.03     88.04 o
   7   2  13       94.41      332.12     93.21 o
   8   2  13       17.92      161.69     83.38 o
   9   2  13        4.84        3.45     44.94 o
  10   2  13     1453.36     1223.80    200.96 o
  11   2  13      593.51      446.46     59.84 o
  12   2  13      548.76      655.74     95.03 o
  13   2  13     1792.58     1771.45    111.04 o
  14   2  13      903.48     1021.38     87.78 o
  15   2  13      365.76      335.57     57.22 o
  16   2  13      114.29      157.99     42.64 o
  17   2  13       66.08       61.32     48.57 o
  18   2  13      591.36      610.98     70.75 o
  19   2  13       13.29       40.57     38.51 o
  20   2  13      127.19      149.44     40.70 o
  21   2  13      376.97      335.97     78.82 o
  22   2  13       27.14       63.83     40.61 o
  23   2  13      485.19      669.92     68.79 o
  24   2  13       10.46       59.68     48.90 o
  25   2  13        8.62       52.28     59.77 o
  26   2  13       93.59      102.93     52.28 o
  27   2  13      141.37      159.65     44.10 o
  28   2  13       76.13       45.50     41.86 o
  29   2  13      125.44       70.18     39.53 o
  30   2  13       51.69       23.44     38.48 o
  31   2  13      605.62      708.42     79.15 o
  32   2  13      495.16      474.74     69.01 o
   1   3  13        0.73      -30.98     34.95 o
   2   3  13       14.27       -9.76     36.62 o
   3   3  13      851.45      787.69     70.47 o
   4   3  13       14.80       69.18     38.62 o
   5   3  13     1843.70     1924.97     93.63 o
   6   3  13      474.18      541.41     80.69 o
   7   3  13      135.00      244.15     48.15 o
   8   3  13        6.40       48.32     34.57 o
   9   3  13       91.09       41.79     35.74 o
  10   3  13       83.61       81.12     50.21 o
  11   3  13        3.35      -31.54     31.54 o
  12   3  13        2.67      -24.57     43.87 o
  13   3  13      101.21       76.69     33.22 o
  14   3  13      107.19      112.81     38.50 o
  15   3  13      215.11      232.43     56.77 o
  16   3  13       61.34       71.01     37.32 o
  17   3  13      310.18      283.94     49.30 o
  18   3  13      378.62      413.94     56.76 o
  19   3  13      467.13      433.40     56.48 o
  20   3  13      248.96      315.70     53.77 o
  21   3  13      165.26       87.30     36.65 o
  22   3  13      107.38      140.95     52.15 o
  23   3  13      211.22      247.51     56.27 o
  24   3  13      227.96      179.65     46.96 o
  25   3  13      332.08      211.44     54.86 o
  26   3  13      128.37      123.13     45.95 o
  27   3  13       37.93      103.18     47.73 o
  28   3  13       70.88       99.30     44.56 o
  29   3  13        0.09       11.43     48.81 o
  30   3  13       33.33      -49.81     49.97 o
  31   3  13       14.07       13.73     62.70 o
   1   4  13       59.12      168.30     44.66 o
   2   4  13      173.25      117.46     44.62 o
   3   4  13        4.47      -22.60     36.03 o
   4   4  13     1823.04     1872.98     95.21 o
   5   4  13     2100.35     2055.44     91.06 o
   6   4  13      376.43      426.00     58.66 o
   7   4  13      143.18      185.87     66.02 o
   8   4  13      314.56      369.65     53.78 o
   9   4  13       35.78       34.55     45.04 o
  10   4  13      265.88      325.34     45.43 o
  11   4  13      707.98      674.59     55.84 o
  12   4  13        1.47       28.28     33.57 o
  13   4  13       47.67       57.45     37.99 o
  14   4  13       88.14      137.75     41.28 o
  15   4  13       31.84       28.83     34.58 o
  16   4  13     1709.50     1916.54    101.45 o
  17   4  13      823.06     1009.77     83.61 o
  18   4  13      588.55      596.95     66.10 o
  19   4  13      459.46      528.32     63.12 o
  20   4  13      421.16      353.93     62.51 o
  21   4  13       21.82       -1.99     32.76 o
  22   4  13        3.60      -14.50     38.43 o
  23   4  13       92.77       13.82     42.82 o
  24   4  13        0.85       78.94     43.30 o
  25   4  13     1033.54     1278.63     95.00 o
  26   4  13      441.17      520.29     74.79 o
  27   4  13       12.60      -36.06     38.83 o
  28   4  13      101.26      212.98     80.05 o
  29   4  13       14.40       60.49     44.04 o
   1   5  13       12.65        8.86     37.27 o
   2   5  13       57.66      133.33     43.08 o
   3   5  13      228.21      255.29     41.39 o
   4   5  13      687.11      633.29     56.28 o
   5   5  13      163.59      163.39     39.87 o
   6   5  13      212.12      238.48     48.48 o
   7   5  13       23.00      105.97     35.44 o
   8   5  13        3.51       90.06     34.48 o
   9   5  13      758.24      763.98     67.54 o
  10   5  13      198.68      203.26     38.11 o
  11   5  13     1102.24     1261.57     76.42 o
  12   5  13      187.79      153.62     44.66 o
  13   5  13       50.40       -8.18     45.35 o
  14   5  13        2.54      -33.63     43.66 o
  15   5  13       55.24       64.49     40.22 o
  16   5  13      262.06      176.76     46.72 o
  17   5  13      630.01      679.64     74.35 o
  18   5  13      142.88      164.28     53.73 o
  19   5  13      412.12      270.84     64.93 o
  20   5  13       94.69       84.98     52.19 o
  21   5  13      158.51       52.16     71.06 o
  22   5  13       60.68       22.54     49.37 o
  23   5  13       50.01      132.63     68.97 o
  24   5  13       37.10       12.72     48.15 o
  25   5  13      592.27      609.63     82.94 o
  26   5  13       40.08       56.59     55.07 o
  27   5  13       90.13       82.56     51.60 o
   1   6  13      235.42      218.28     38.95 o
   2   6  13      252.29      206.60     47.88 o
   3   6  13      282.87      282.32     44.40 o
   4   6  13       70.41      142.77     49.18 o
   5   6  13      248.64      200.86     43.71 o
   6   6  13      219.64      222.50     44.35 o
   7   6  13        1.42       72.56     30.59 o
   8   6  13      148.26      269.70     62.47 o
   9   6  13      314.04      308.04     55.68 o
  10   6  13     1381.98     1388.16     88.48 o
  11   6  13     1303.90     1585.58    113.54 o
  12   6  13     1275.04     1491.50     93.36 o
  13   6  13       37.29       63.34     41.38 o
  14   6  13      150.18      133.18     51.97 o
  15   6  13        1.62       48.87     48.90 o
  16   6  13      442.75      470.78     73.19 o
  17   6  13      154.92       96.84     51.98 o
  18   6  13      184.59      218.33     89.87 o
  19   6  13      345.89      514.09     77.08 o
  20   6  13       19.02       96.58     56.48 o
  21   6  13       50.58      200.05     97.44 o
  22   6  13       51.92      101.15     57.13 o
  23   6  13        1.98      -68.80     68.80 o
  24   6  13       34.09      163.99     83.70 o
   1   7  13      121.69       82.48     37.86 o
   2   7  13       67.47       35.99     36.67 o
   3   7  13        4.20       92.80     44.13 o
   4   7  13      170.65      157.83     46.84 o
   5   7  13      166.46      175.89     45.98 o
   6   7  13       19.30       62.93     40.97 o
   7   7  13      132.05      171.37     45.39 o
   8   7  13        7.05       35.71     39.03 o
   9   7  13      173.12      273.73     45.65 o
  10   7  13        4.37       91.90     54.48 o
  11   7  13      401.50      422.76     56.56 o
  12   7  13      321.04      328.90     52.63 o
  13   7  13      259.87      222.54     54.15 o
  14   7  13      235.33      137.19    104.61 o
  15   7  13        1.46      126.18     48.92 o
  16   7  13       20.31       88.04     47.22 o
  17   7  13       35.98       10.02     46.74 o
  18   7  13       61.50      177.35     55.64 o
  19   7  13       53.30      180.60     55.63 o
  20   7  13       63.28       34.99     54.27 o
   1   8  13       72.13      130.67     39.90 o
   2   8  13        7.35       44.51     37.19 o
   3   8  13        2.44       46.31     36.91 o
   4   8  13       73.79       95.88     41.06 o
   5   8  13       75.17      119.35     42.60 o
   6   8  13      351.05      342.95     56.11 o
   7   8  13        2.24       47.86     37.99 o
   8   8  13       38.61       74.17     39.81 o
   9   8  13      302.52      263.61     51.27 o
  10   8  13      158.67      183.77     48.51 o
  11   8  13      213.07      213.36     55.93 o
  12   8  13       60.95      174.40     55.00 o
  13   8  13      102.49      185.79     68.77 o
   0   0  14        2.59      -25.99     77.97 o
   1   0  14     1053.75     1020.35    109.31 o
   2   0  14     1815.86     1786.30    190.62 o
   3   0  14      438.78      503.91     84.01 o
   4   0  14       39.79       25.07     59.55 o
   5   0  14      371.70      425.50     82.38 o
   6   0  14      145.78       36.19     55.00 o
   7   0  14     1694.60     1365.81    190.36 o
   8   0  14      472.07      363.17    115.46 o
   9   0  14      263.72      261.70    118.04 o
  10   0  14       61.74      106.21    101.88 o
  11   0  14      320.14      298.54     78.90 o
  12   0  14     1364.04     1159.95    130.36 o
  13   0  14      804.18      909.95    119.95 o
  14   0  14       63.41        6.69     71.38 o
  15   0  14      687.39      645.81    159.25 o
  16   0  14      117.86       97.90     64.69 o
  17   0  14       14.98       42.34     56.37 o
  18   0  14      652.24      804.06    121.82 o
  19   0  14      639.45      495.93    102.81 o
  20   0  14      774.49      738.74    114.06 o
  21   0  14      245.16      188.06     69.39 o
  22   0  14     1932.13     2100.97    191.54 o
  23   0  14      791.78      760.18    123.50 o
  24   0  14     2071.04     1976.94    253.05 o
  25   0  14      100.90      126.92    118.34 o
  26   0  14        2.33      -54.48     54.48 o
  27   0  14        1.21       42.75     81.20 o
  28   0  14       21.67       40.85     65.86 o
  29   0  14      628.97      561.52    118.98 o
  30   0  14       49.65       14.27     65.30 o
   0   1  14     4113.80     3868.91    166.87 o
   1   1  14      583.60      560.87     63.92 o
   2   1  14       81.34       92.49     43.92 o
   3   1  14      755.57      792.60     72.01 o
   4   1  14       25.62      -27.34     39.63 o
   5   1  14       29.22       28.11     41.64 o
   6   1  14      586.92      494.07     70.64 o
   7   1  14     1014.46     1083.81     92.31 o
   8   1  14      559.70      556.26     97.54 o
   9   1  14      610.73      597.98    103.65 o
  10   1  14       37.51       36.45     37.03 o
  11   1  14        0.56       95.04     63.91 o
  12   1  14       29.18       77.76     28.72 o
  13   1  14      599.21      563.10     85.57 o
  14   1  14      122.50      129.78     44.68 o
  15   1  14       23.84       41.06     33.01 o
  16   1  14       68.19       31.73     36.49 o
  17   1  14       92.26       53.55     39.70 o
  18   1  14      192.53      218.77     56.22 o
  19   1  14        4.62       34.24     42.11 o
  20   1  14       22.43       37.11     40.57 o
  21   1  14      415.89      419.68     70.47 o
  22   1  14        0.42      -30.08     35.23 o
  23   1  14      176.53      119.70     53.22 o
  24   1  14      175.14      225.91     59.17 o
  25   1  14       32.46       62.16     43.75 o
  26   1  14      101.17      120.49     50.23 o
  27   1  14      553.86      368.88     67.43 o
  28   1  14      451.76      311.60     64.51 o
  29   1  14        0.74      -35.38     40.43 o
  30   1  14       31.67       34.78     49.35 o
   0   2  14       81.03       68.25     61.63 o
   1   2  14      383.71      297.05     55.47 o
   2   2  14        1.35       37.97     40.31 o
   3   2  14      388.77      387.90     56.56 o
   4   2  14      322.45      411.00     58.38 o
   5   2  14      123.30       78.89     42.49 o
   6   2  14      392.60      549.07     77.15 o
   7   2  14      207.31      299.30     82.72 o
   8   2  14      767.63      816.92     83.99 o
   9   2  14      218.68      229.06     51.33 o
  10   2  14      139.78      147.98     51.75 o
  11   2  14        0.02      -12.27     25.39 o
  12   2  14       42.42       85.92     37.52 o
  13   2  14       50.14       22.91     30.84 o
  14   2  14      750.16      684.27     72.93 o
  15   2  14      202.71      299.78     89.79 o
  16   2  14      180.87      206.09     50.23 o
  17   2  14       12.87       95.56    108.92 o
  18   2  14      222.74      177.02     48.72 o
  19   2  14       15.00       35.85     46.80 o
  20   2  14       50.03       65.31     35.65 o
  21   2  14      328.75      348.90     61.57 o
  22   2  14       42.50      117.29     60.77 o
  23   2  14      382.15      374.75     65.24 o
  24   2  14      225.82      291.76    107.77 o
  25   2  14       19.41       61.53     83.77 o
  26   2  14      208.19      237.86     55.45 o
  27   2  14      106.30      149.96     43.24 o
  28   2  14      493.11      564.20     93.51 o
  29   2  14        9.31      101.10     74.49 o
   0   3  14      386.10      305.24     77.58 o
   1   3  14      175.50      278.40     53.98 o
   2   3  14       93.25       56.20     39.50 o
   3   3  14      404.76      479.55     60.41 o
   4   3  14       55.40       66.64     40.79 o
   5   3  14      273.02      370.65     65.29 o
   6   3  14      139.05      195.56     54.73 o
   7   3  14      422.95      453.61     61.24 o
   8   3  14      532.22      597.44     66.50 o
   9   3  14       11.08      -19.93     38.58 o
  10   3  14      108.14      186.99     56.72 o
  11   3  14        0.03       78.05     38.58 o
  12   3  14      154.15      111.87     37.82 o
  13   3  14       61.62       70.09     40.11 o
  14   3  14       62.32       64.15     37.03 o
  15   3  14      874.64      791.14     84.82 o
  16   3  14      116.58      116.36     46.43 o
  17   3  14      188.91      267.60     54.32 o
  18   3  14        5.97      -39.51     56.27 o
  19   3  14      139.19       94.39     43.21 o
  20   3  14      330.80      357.04     77.51 o
  21   3  14       11.54       43.74     34.02 o
  22   3  14      370.09      286.05     53.97 o
  23   3  14       81.76      132.95     50.96 o
  24   3  14      409.84      493.80     71.25 o
  25   3  14      141.43      216.24     62.55 o
  26   3  14        0.03       52.04     42.72 o
  27   3  14       49.63       58.11     48.86 o
  28   3  14      209.19      175.57     81.67 o
   0   4  14      609.61      670.98    171.08 o
   1   4  14      218.16      173.27     47.10 o
   2   4  14      153.47      212.02     48.84 o
   3   4  14       90.02      107.70     43.58 o
   4   4  14      211.89      254.30     56.85 o
   5   4  14       15.66        9.03     43.24 o
   6   4  14       44.95       85.94     57.86 o
   7   4  14        5.98       -0.21     62.85 o
   8   4  14        6.71       62.15     39.29 o
   9   4  14      676.36      557.03     66.22 o
  10   4  14       73.17      114.57     53.41 o
  11   4  14      128.81      151.35     47.33 o
  12   4  14      643.00      589.98     70.50 o
  13   4  14       38.89       38.37     34.19 o
  14   4  14        4.20        0.65     31.45 o
  15   4  14       19.42       11.78     29.66 o
  16   4  14       28.09       22.05     34.41 o
  17   4  14      515.17      492.90     74.56 o
  18   4  14        1.61       -5.97     40.11 o
  19   4  14      444.35      391.11     67.15 o
  20   4  14      152.51      168.53     88.60 o
  21   4  14      122.87      135.74     66.73 o
  22   4  14        5.58       77.40     43.41 o
  23   4  14      805.90     1046.01     87.32 o
  24   4  14       61.39       57.04     40.36 o
  25   4  14      131.04       78.39     50.26 o
  26   4  14      126.36      122.07     60.51 o
   0   5  14      746.98      756.89    108.07 o
   1   5  14      154.44      158.06     49.16 o
   2   5  14       14.59       46.17     48.67 o
   3   5  14       71.12      134.38     43.41 o
   4   5  14       36.49       -9.00     37.37 o
   5   5  14      135.30      198.20     50.74 o
   6   5  14      289.11      302.62     79.52 o
   7   5  14      422.64      457.02     61.18 o
   8   5  14      255.13      368.06     56.83 o
   9   5  14      281.21      315.23     54.40 o
  10   5  14       60.86      129.45     45.74 o
  11   5  14       91.85      127.63     45.95 o
  12   5  14       53.41       66.78     42.95 o
  13   5  14       53.79       24.25     43.26 o
  14   5  14        1.68       -3.44     42.92 o
  15   5  14        0.35       -3.14     37.07 o
  16   5  14      154.99      133.93     45.26 o
  17   5  14        0.45       -9.22     38.20 o
  18   5  14       67.46       95.65     50.74 o
  19   5  14      452.36      587.97     80.82 o
  20   5  14       14.87       32.54     50.21 o
  21   5  14      167.46      111.45     58.83 o
  22   5  14       11.04      156.92     93.08 o
  23   5  14      119.02      304.26     68.31 o
  24   5  14       23.76      136.91     71.18 o
   0   6  14      151.36      364.22     88.14 o
   1   6  14      301.10      313.47     66.89 o
   2   6  14      129.55      211.54     48.87 o
   3   6  14       35.08       79.84     39.55 o
   4   6  14        3.02       38.64     37.02 o
   5   6  14        0.06      108.06     41.37 o
   6   6  14      482.53      484.74     68.20 o
   7   6  14      109.58      157.08     74.48 o
   8   6  14       17.88      105.73     40.65 o
   9   6  14        2.88       42.61     42.14 o
  10   6  14        5.91       81.51     50.95 o
  11   6  14       82.93      169.35     66.16 o
  12   6  14       20.19      157.43     46.15 o
  13   6  14       55.39       89.22     44.41 o
  14   6  14       82.18       80.93     55.39 o
  15   6  14       46.73      236.40     95.37 o
  16   6  14       29.53      -31.54     54.21 o
  17   6  14      101.92      155.28     55.16 o
  18   6  14        4.39      -14.85     48.93 o
  19   6  14        0.02      100.30     60.02 o
  20   6  14        3.33       55.26     51.06 o
   0   7  14       21.86        1.94     57.52 o
   1   7  14      103.55      210.91     61.27 o
   2   7  14        8.79       75.24     47.27 o
   3   7  14      328.35      574.78    198.89 o
   4   7  14      419.17      460.89     99.70 o
   5   7  14       64.32      172.52     50.26 o
   6   7  14      127.15      196.94     52.04 o
   7   7  14        0.12       56.35     44.41 o
   8   7  14       31.31       48.91     42.76 o
   9   7  14       27.10       79.12     44.41 o
  10   7  14       11.01       53.95     44.15 o
  11   7  14      369.36      304.90     60.93 o
  12   7  14      199.71      263.29     75.14 o
  13   7  14        0.34       98.78     58.72 o
  14   7  14      157.10      109.86     51.80 o
  15   7  14       82.22       61.39     50.62 o
   0   8  14     1675.32     2200.94    269.40 o
   1   8  14      181.88      262.07     70.77 o
   2   8  14      128.13      133.23     51.02 o
   3   8  14        3.20       51.75    118.23 o
   1   1  15        2.00       76.17     39.94 o
   2   1  15     1063.07      974.15     77.02 o
   3   1  15       60.75      105.86     42.87 o
   4   1  15       19.05       62.37     39.90 o
   5   1  15       32.29       -6.21     42.12 o
   6   1  15      782.44      872.61    114.75 o
   7   1  15       97.95      176.53     76.73 o
   8   1  15      260.52      178.37     73.25 o
   9   1  15        1.64       12.14     37.69 o
  10   1  15      931.99     1169.19    107.28 o
  11   1  15       69.86      172.48     63.78 o
  12   1  15       49.16       79.41     42.16 o
  13   1  15       75.70       77.82     40.94 o
  14   1  15        9.66      -17.10     35.16 o
  15   1  15      180.33      166.19     49.90 o
  16   1  15      355.32      374.84     66.10 o
  17   1  15       33.90       65.44     43.32 o
  18   1  15      154.83      126.05     49.35 o
  19   1  15       44.52       49.54     45.36 o
  20   1  15       22.75       34.05     44.34 o
  21   1  15       34.47       38.77     43.96 o
  22   1  15      207.28      205.30     57.84 o
  23   1  15       96.41      105.20     55.19 o
  24   1  15      148.49      107.09     52.56 o
  25   1  15        0.76       38.15     47.41 o
  26   1  15        3.34       60.15     47.43 o
  27   1  15       45.99       85.17     51.66 o
   1   2  15        3.01       10.43     47.07 o
   2   2  15       83.71       50.16     40.66 o
   3   2  15      378.03      404.00     58.26 o
   4   2  15      211.74      232.04     85.10 o
   5   2  15       41.22       98.29     47.80 o
   6   2  15      347.00      429.52     67.63 o
   7   2  15       96.18       83.77     67.91 o
   8   2  15       47.89      136.94     58.80 o
   9   2  15       26.32        8.77     39.64 o
  10   2  15      210.81      282.26     86.75 o
  11   2  15      162.07      120.46     46.78 o
  12   2  15       24.75       32.75     35.12 o
  13   2  15      235.80      185.06     45.61 o
  14   2  15       44.63       95.70     61.56 o
  15   2  15      539.78      653.76     76.91 o
  16   2  15       37.96      122.19     39.88 o
  17   2  15     1910.40     2329.35    288.62 o
  18   2  15        9.97       23.94     41.98 o
  19   2  15      246.10      285.42     74.63 o
  20   2  15       11.32        3.47     34.35 o
  21   2  15      283.40      278.56     65.93 o
  22   2  15        1.61      121.07     68.26 o
  23   2  15      408.06      417.41     67.70 o
  24   2  15      186.77      266.00     57.29 o
  25   2  15        5.20       -2.68     50.63 o
  26   2  15        2.98       -9.94     75.68 o
   1   3  15       27.04       18.48     40.23 o
   2   3  15      663.61      605.44     67.63 o
   3   3  15      374.72      324.81     67.39 o
   4   3  15       53.59       32.07     47.27 o
   5   3  15        4.72        0.36     42.96 o
   6   3  15      110.45      139.24     86.44 o
   7   3  15        4.13      -23.87     43.81 o
   8   3  15      133.61       81.65     84.67 o
   9   3  15      121.20      122.92     58.14 o
  10   3  15        8.26      100.25     68.54 o
  11   3  15      204.92      239.80     57.30 o
  12   3  15      747.27      761.53     81.86 o
  13   3  15        3.29       42.34     43.83 o
  14   3  15     1140.62     1220.99    101.30 o
  15   3  15        2.90       52.50     42.28 o
  16   3  15       19.83       30.37     44.88 o
  17   3  15      572.30      657.05     80.16 o
  18   3  15       63.20       35.69     36.44 o
  19   3  15      189.22      195.29     68.27 o
  20   3  15       21.10      102.91     32.37 o
  21   3  15       50.93       46.86     51.86 o
  22   3  15      266.41      305.04     61.68 o
  23   3  15        5.01       46.15     55.59 o
  24   3  15      184.62      197.63     54.07 o
  25   3  15      140.17      236.46     58.69 o
   1   4  15      139.58      185.95     54.95 o
   2   4  15        0.62       26.41     44.93 o
   3   4  15       39.93      116.75     72.34 o
   4   4  15      591.70      663.70     83.24 o
   5   4  15       19.85       96.82     39.72 o
   6   4  15      150.42      163.05     61.87 o
   7   4  15       34.88       88.19     41.90 o
   8   4  15      191.71      194.76     59.23 o
   9   4  15      761.73      752.74     95.92 o
  10   4  15       55.42       44.78     48.11 o
  11   4  15     1240.31     1608.76    115.37 o
  12   4  15      169.11      106.28     49.62 o
  13   4  15      974.43      982.86     93.70 o
  14   4  15      309.75      371.11    103.17 o
  15   4  15      169.14      243.41     57.35 o
  16   4  15        2.90       68.24     41.34 o
  17   4  15        0.14       71.94     56.89 o
  18   4  15      271.54      287.13     55.87 o
  19   4  15       63.37       95.79     43.76 o
  20   4  15      265.16      256.46     58.13 o
  21   4  15       50.25       44.14     44.92 o
  22   4  15       13.88       44.08     46.34 o
  23   4  15      181.03      208.83     57.97 o
   1   5  15       28.05       76.36     44.58 o
   2   5  15        0.11       81.28     74.18 o
   3   5  15      440.07      582.81     71.63 o
   4   5  15       19.79      -52.50     52.50 o
   5   5  15      147.05      111.38     50.72 o
   6   5  15        1.44       20.63     89.35 o
   7   5  15      101.64      186.70     48.58 o
   8   5  15      109.23      221.95     73.18 o
   9   5  15       75.04       89.76     41.04 o
  10   5  15      446.91      463.90     68.62 o
  11   5  15      123.47      183.81     52.47 o
  12   5  15      298.44      312.97     77.49 o
  13   5  15      252.13      247.65     58.43 o
  14   5  15      159.37      249.00     57.13 o
  15   5  15       35.19      120.31     61.34 o
  16   5  15        8.94       48.85     60.19 o
  17   5  15       41.76      135.42     59.86 o
  18   5  15      406.86      630.56     93.71 o
  19   5  15       11.28      151.90    120.21 o
   1   6  15      202.63      356.01     66.47 o
   2   6  15      194.55      263.69     61.67 o
   3   6  15      212.46      267.83     53.48 o
   4   6  15       39.58       45.56     41.61 o
   5   6  15     1138.88     1365.72    105.00 o
   6   6  15       88.09      169.64     48.95 o
   7   6  15      507.77      648.28     70.22 o
   8   6  15      274.94      412.89     59.85 o
   9   6  15      205.70      197.49     60.13 o
  10   6  15      152.09      275.66     63.62 o
  11   6  15       76.02      175.46     63.72 o
  12   6  15      168.12      378.60    174.48 o
  13   6  15       77.49      250.93     70.07 o
  14   6  15       18.52       61.82     88.50 o
  15   6  15       78.58      263.08    101.46 o
   1   7  15        0.92       99.09     54.20 o
   2   7  15      259.72      269.92     74.08 o
   3   7  15      149.48      123.74     57.96 o
   4   7  15      379.38      466.80    121.29 o
   5   7  15       38.87       86.19     49.98 o
   6   7  15       54.08      104.33     49.86 o
   0   0  16        3.60       32.58     87.29 o
   1   0  16        0.00      -18.33     58.68 o
   2   0  16       43.68       82.54     64.20 o
   3   0  16       38.75      122.73     65.69 o
   4   0  16      112.92      116.68     93.72 o
   5   0  16      445.12      588.81    148.49 o
   6   0  16     1076.68     1439.92    199.70 o
   7   0  16     2116.71     2275.54    248.12 o
   8   0  16      109.85      -63.72     90.72 o
   9   0  16        6.82        8.64     86.24 o
  10   0  16        6.60       53.73     54.24 o
  11   0  16      348.02      409.28     92.98 o
  12   0  16      161.23      138.57     70.26 o
  13   0  16      212.34      198.13     84.25 o
  14   0  16       17.58       76.14     65.31 o
  15   0  16      809.73      665.34    150.44 o
  16   0  16      393.50      467.63    185.00 o
  17   0  16       19.61       72.74     61.65 o
  18   0  16      102.91       92.99     71.35 o
  19   0  16      232.03      227.26     86.84 o
  20   0  16       27.75      142.42     71.53 o
  21   0  16      198.25      407.72    143.52 o
  22   0  16      162.16      152.05     85.25 o
  23   0  16      270.97      245.18     92.91 o
   0   1  16      481.23      373.15    138.40 o
   1   1  16      280.69      362.58     58.02 o
   2   1  16       10.74        4.32     41.66 o
   3   1  16        6.58       80.71     51.66 o
   4   1  16        6.65       16.36     63.57 o
   5   1  16      414.97      285.42     84.00 o
   6   1  16      320.43      265.14     80.06 o
   7   1  16      210.94      213.72     83.61 o
   8   1  16      655.13      328.71     92.37 o
   9   1  16      103.39       90.63     40.78 o
  10   1  16      246.21      322.10     95.42 o
  11   1  16       10.72      122.73     38.25 o
  12   1  16        0.23       13.57     38.36 o
  13   1  16      649.88      719.81     86.42 o
  14   1  16       36.10       63.50     43.98 o
  15   1  16      498.56      413.39     69.38 o
  16   1  16       30.50      -13.37     39.91 o
  17   1  16      225.15      235.65     60.12 o
  18   1  16      293.51      237.32     80.94 o
  19   1  16      715.19      852.90     92.17 o
  20   1  16       14.24       10.10     43.87 o
  21   1  16       49.08       22.59     45.13 o
  22   1  16      691.79      474.28     84.88 o
  23   1  16       13.67       39.74     46.72 o
   0   2  16     1009.79     1163.84    124.69 o
   1   2  16     1212.79     1537.12    100.10 o
   2   2  16      238.67      276.20     65.03 o
   3   2  16       12.51       25.78     54.80 o
   4   2  16        5.13       -1.95     45.56 o
   5   2  16       25.86       10.55     59.69 o
   6   2  16       28.29       74.00     69.24 o
   7   2  16        0.28       18.92     63.94 o
   8   2  16       15.18       44.53     43.48 o
   9   2  16        7.30      -40.31     40.31 o
  10   2  16        2.66       31.18     30.73 o
  11   2  16       43.46       77.28     88.87 o
  12   2  16        4.15      -27.59     27.59 o
  13   2  16      583.53      657.59     85.40 o
  14   2  16        0.16       63.04     53.30 o
  15   2  16       14.23      133.56     39.67 o
  16   2  16        5.94       36.44     37.98 o
  17   2  16       75.69      190.05    112.91 o
  18   2  16        0.04       32.15     30.80 o
  19   2  16      284.10      363.22     60.84 o
  20   2  16      155.13      179.64     49.28 o
  21   2  16       70.14      109.77     61.60 o
  22   2  16      448.32      476.15     69.08 o
   0   3  16      428.60      602.28    101.61 o
   1   3  16      632.97      547.90     81.18 o
   2   3  16      577.09      676.40     85.23 o
   3   3  16        3.08       30.32     49.57 o
   4   3  16      278.78      326.23     67.51 o
   5   3  16      142.43      167.49     67.75 o
   6   3  16        1.39      -35.30     35.30 o
   7   3  16      217.22      210.61     63.98 o
   8   3  16       24.61       27.99     38.62 o
   9   3  16       38.24       82.31     82.37 o
  10   3  16       65.03      125.54     45.28 o
  11   3  16       27.30       76.96     48.73 o
  12   3  16       20.00       80.24     42.26 o
  13   3  16       65.39      148.47     67.13 o
  14   3  16      187.20      344.71     61.68 o
  15   3  16       21.39       42.72     45.43 o
  16   3  16      324.23      396.99     86.41 o
  17   3  16      124.92      194.24     50.16 o
  18   3  16        0.08       71.63     38.27 o
  19   3  16       13.12        2.43     38.83 o
  20   3  16       85.56      193.90     45.48 o
   0   4  16       57.50      118.05     70.73 o
   1   4  16        5.25       70.95     53.62 o
   2   4  16        2.65      101.36     49.02 o
   3   4  16       30.41       49.56     63.95 o
   4   4  16      248.60      397.93     60.95 o
   5   4  16       10.05       87.23     49.78 o
   6   4  16       24.01       81.87     63.62 o
   7   4  16      182.15      293.69     72.86 o
   8   4  16        0.91        0.84     59.04 o
   9   4  16       38.52       59.76     52.97 o
  10   4  16       24.27       81.66     77.61 o
  11   4  16       58.57      133.01     48.43 o
  12   4  16       11.35       94.87     47.04 o
  13   4  16       78.83       93.64     44.60 o
  14   4  16       25.06       -4.62     38.91 o
  15   4  16       16.32       26.40     35.36 o
  16   4  16       17.69      127.71     51.30 o
  17   4  16      290.41      249.50     56.17 o
  18   4  16       37.62       69.39     44.38 o
   0   5  16      251.76      237.96     82.42 o
   1   5  16      254.10      296.35     65.56 o
   2   5  16       28.38      115.51     43.52 o
   3   5  16      123.46      217.43     62.21 o
   4   5  16       68.36      130.83     50.34 o
   5   5  16       58.73      202.03     49.15 o
   6   5  16      340.84      613.63    171.65 o
   7   5  16       77.39      131.50     60.69 o
   8   5  16      199.49      352.76    124.58 o
   9   5  16        7.92      124.76     46.24 o
  10   5  16        2.87      121.68     44.50 o
  11   5  16        0.00       53.70     59.12 o
  12   5  16       98.30       72.29     51.07 o
  13   5  16        1.58      131.14     53.56 o
  14   5  16       22.67       94.87     46.77 o
   0   6  16       16.54      291.00    152.70 o
   1   6  16      114.01      169.32     42.98 o
   2   6  16        3.22      140.78     43.11 o
   3   6  16        0.19       87.75     46.38 o
   4   6  16       73.57      116.33     53.61 o
   5   6  16       81.82      146.24     74.02 o
   6   6  16        2.18      140.91     67.10 o
   1   1  17       49.08      130.79     55.50 o
   2   1  17      120.41       71.73     53.10 o
   3   1  17      212.83      134.21     73.85 o
   4   1  17      141.62      273.62     82.59 o
   5   1  17      162.76      131.47     77.06 o
   6   1  17        0.45       47.86     68.55 o
   7   1  17        0.08        7.86    121.37 o
   8   1  17        9.40       72.59     42.28 o
   9   1  17      176.54      424.55     86.90 o
  10   1  17        9.00      183.53    101.77 o
  11   1  17       45.78       89.88     40.27 o
  12   1  17      392.69      375.74     97.92 o
  13   1  17      414.22      244.01     81.08 o
  14   1  17      136.50      244.78     57.61 o
  15   1  17       14.10       86.55     47.61 o
  16   1  17       45.82      100.91     51.54 o
  17   1  17       83.76      133.98     52.77 o
  18   1  17        6.55       41.75     48.49 o
   1   2  17       14.53       86.05     53.24 o
   2   2  17      324.80      365.99     70.68 o
   3   2  17        0.22       84.46     67.97 o
   4   2  17       82.36      234.37     81.03 o
   5   2  17       47.70       13.76     71.07 o
   6   2  17       54.70      151.59     75.64 o
   7   2  17       50.61       95.21     53.81 o
   8   2  17        6.66       48.07     47.35 o
   9   2  17       23.89      113.37    102.90 o
  10   2  17      260.57      265.80     57.50 o
  11   2  17      101.61      118.48     47.24 o
  12   2  17        2.01       20.87     34.93 o
  13   2  17      328.17      270.80     54.24 o
  14   2  17      190.65      245.19     63.95 o
  15   2  17       47.77      157.19     49.63 o
  16   2  17       56.03      176.06     64.43 o
  17   2  17       29.04       96.93     60.99 o
   1   3  17      474.01      743.10    116.11 o
   2   3  17      318.38      379.18     74.63 o
   3   3  17        0.75       69.02     52.29 o
   4   3  17       68.98       92.93     72.52 o
   5   3  17       57.03       27.20     68.42 o
   6   3  17      939.22      759.47    102.09 o
   7   3  17       25.66      -24.93     77.10 o
   8   3  17      333.86      344.04     72.95 o
   9   3  17      480.37      646.35    115.61 o
  10   3  17      550.59      471.65     71.70 o
  11   3  17      307.79      333.64     60.99 o
  12   3  17       30.57      127.23     74.76 o
  13   3  17        0.44      112.78     47.57 o
  14   3  17       21.42      147.21     87.38 o
  15   3  17       33.03       84.13     42.10 o
   1   4  17        0.45      129.23     59.79 o
   2   4  17      215.53      458.69     85.00 o
   3   4  17       61.59      157.33     46.35 o
   4   4  17        0.82      104.40     52.62 o
   5   4  17      490.26      444.54    139.71 o
   6   4  17       96.02      192.17     62.66 o
   7   4  17      153.80      170.95     62.88 o
   8   4  17      614.37      532.19     92.69 o
   9   4  17       24.04      131.74     66.75 o
  10   4  17       65.47      155.86     53.62 o
  11   4  17        8.49       74.29     46.12 o
   1   0  18        2.59      169.23    101.44 o
   2   0  18       46.04       88.26     96.08 o
   3   0  18     2549.25     2756.07    239.88 o
   4   0  18      416.37      648.80    165.78 o
   5   0  18      183.66      255.79    126.62 o
   6   0  18       49.19      -32.31     94.36 o
   7   0  18      346.72      362.40    142.61 o
   8   0  18      581.94      553.84    110.30 o
   9   0  18        8.55       48.83     61.29 o
  10   0  18      941.63     1077.90    150.40 o
  11   0  18       43.28      124.97     72.46 o
   0   1  18      709.32      701.98    151.22 o
   1   1  18      124.87      256.55    112.06 o
   2   1  18      116.92      145.46     77.54 o
   3   1  18       59.98      100.99     72.09 o
   4   1  18        3.17       56.23     69.33 o
   5   1  18       25.88       59.65     93.90 o
   6   1  18      704.04      808.02    197.20 o
   7   1  18        9.93       63.00     40.21 o
   8   1  18       13.13      163.24     49.44 o
   9   1  18       75.95      127.75     56.22 o
  10   1  18       40.30       67.95     57.40 o
  11   1  18      102.67      111.65     49.41 o
   0   2  18       43.70      125.21     94.29 o
   1   2  18       31.26      127.65     96.10 o
   2   2  18        8.50      155.74     96.72 o
   3   2  18      385.58      447.89    129.67 o
   4   2  18      443.94      451.20     98.15 o
   5   2  18       79.68       92.12     73.26 o
   6   2  18      332.10      483.13     81.70 o
   7   2  18      524.39      731.21     97.92 o
   8   2  18      281.30      375.69     73.24 o
   0   3  18     2035.29     2196.39    254.82 o
   1   3  18       54.31      161.51     66.11 o
 
